# Supplementary material for: Whole genome sequencing analysis of body mass index identifies novel African ancestry-specific risk allele
Source: Nat Commun. 2025 Apr 11;16:3470. doi: 10.1038/s41467-025-58420-2 (PMC11992084; doi:10.1038/s41467-025-58420-2)
Supplement: Supplementary file 3 — Supplementary Data 1–14 [file 41467_2025_58420_MOESM3_ESM.xlsx]

## Sheet: Table index
Table of Contents
Supplementary Data 1. Participant counts by study and population group
Supplementary Data 2. BMI and percent female by study
Supplementary Data 3. BMI and percent female by population group
Supplementary Data 4. Study-specific descriptive statistics of age and BMI
Supplementary Data 5. Genome-wide significant variants by locus and ALT frequency by population group
Supplementary Data 6. Genome-wide significant variants by locus from African and European population group-specific analyses
Supplementary Data 7. Summary of top loci from sensitivity analysis using African subset-specific PCs
Supplementary Data 8. Replication of rs111490516 and rs73396827
Supplementary Data 9. Variant annotation from Variant Effect Predictor (VEP) and FORGEdb summary information for all SNPs in high LD (R2 > 0.8) with top SNP in novel MTMR3 locus and likely causal SNPs from PAINTOR fine-mapping analysis (PP > 0.5)
Supplementary Data 10. Summary of per locus association results after conditioning on top index variant
Supplementary Data 11. Summary of association results after conditioning on all known index variants
Supplementary Data 12. Rare variant aggregate association analysis for the exome-wide significant genes reported in Akbari et al. (PMID: 34210852)
Supplementary Data 13. PAINTOR results for top loci assuming one single causal variant at each locus
Supplementary Data 14. Top associations meeting suggestive significance (P < 0.001) in PheWAS meta-analysis for rs111490516

## Sheet: SupplData1
Supplementary Data 1. Participant counts by study and population group
Study	Population groups															Total	Individuals with imputed population membership by study, N (%)
	African	Amish	Asian	Barbadian	Central American	Costa Rican	Cuban	Dominican	European	Han Chinese	Mexican	Puerto Rican	Samoan	South American	Taiwanese
Amish	0	1106	0	0	0	0	0	0	0	0	0	0	0	0	0	1106	0 (0.0%)
ARIC	1503	0	0	0	0	0	0	0	6158	0	0	0	0	0	0	7661	0 (0.0%)
BAGS	0	0	0	248	0	0	0	0	0	0	0	0	0	0	0	248	0 (0.0%)
BioMe	3138	0	408	0	161	0	149	763	3200	0	101	2595	0	289	0	10804	5248 (48.6%)
CARDIA	1379	0	0	0	0	0	0	0	1684	0	0	0	0	0	0	3063	0 (0.0%)
CCAF	0	0	0	0	0	0	1	0	360	0	0	0	0	0	0	361	4 (1.1%)
CFS	493	0	2	0	0	0	0	0	450	0	1	2	0	0	0	948	14 (1.5%)
CHS	711	0	0	0	0	0	0	0	2788	0	12	0	0	0	0	3511	53 (1.5%)
COPDGene	3196	0	0	0	0	0	0	0	6661	0	0	0	0	0	0	9857	0 (0.0%)
CRA	0	0	0	0	0	341	0	0	0	0	0	0	0	0	0	341	123 (36.1%)
DHS (AA CAC)	384	0	0	0	0	0	0	0	0	0	0	0	0	0	0	384	0 (0.0%)
FHS	4	0	1	0	0	0	1	0	4092	0	0	0	0	0	0	4098	480 (11.7%)
GALAII	0	0	0	0	29	0	3	1	2	0	175	130	0	4	0	344	32 (9.3%)
GeneSTAR	777	0	0	0	0	0	0	0	971	0	0	0	0	0	0	1748	0 (0.0%)
GENOA	1193	0	0	0	0	0	0	0	0	0	0	0	0	0	0	1193	0 (0.0%)
GenSalt	0	0	0	0	0	0	0	0	0	1787	0	0	0	0	0	1787	0 (0.0%)
GOLDN	0	0	0	0	0	0	0	0	914	0	0	0	0	0	0	914	0 (0.0%)
HCHS/SOL	23	0	0	0	509	0	1899	1124	33	0	1728	2073	0	297	0	7686	293 (3.8%)
HVH	26	0	8	0	0	0	0	0	650	0	3	2	0	0	0	689	24 (3.5%)
HyperGEN	1838	0	1	0	0	0	0	0	0	0	0	0	0	0	0	1839	0 (0.0%)
JHS	3121	0	0	0	0	0	0	0	0	0	0	0	0	0	0	3121	0 (0.0%)
LTRC	83	0	4	0	0	0	0	0	1276	0	12	8	0	0	0	1383	51 (3.7%)
Mayo_VTE	3	0	0	0	0	0	1	0	920	0	5	1	0	0	0	930	54 (5.8%)
MESA	1846	0	603	0	64	0	35	144	1861	0	544	140	0	81	0	5318	14 (0.3%)
MGH_AF	1	0	0	0	1	0	3	0	974	0	2	0	0	1	0	982	25 (2.5%)
OMG_SCD	443	0	0	0	0	0	0	0	0	0	0	1	0	0	0	444	444 (100.0%)
Partners	4	0	1	0	0	0	0	0	117	0	0	0	0	0	0	122	2 (1.6%)
SAFS	5	0	2	0	0	0	0	0	23	0	1504	0	0	0	0	1534	914 (59.6%)
SAGE	448	0	0	0	0	0	0	0	0	0	0	0	0	0	0	448	1 (0.2%)
Samoan	0	0	0	0	0	0	0	0	0	0	0	0	1274	0	0	1274	0 (0.0%)
THRV	0	0	0	0	0	0	0	0	0	0	0	0	0	0	2053	2053	0 (0.0%)
VAFAR	0	0	0	0	0	0	0	0	173	0	0	0	0	0	0	173	0 (0.0%)
VU_AF	46	0	5	0	1	0	1	0	1030	0	2	0	0	1	0	1086	6 (0.6%)
walk_PHaSST	373	0	0	0	3	0	1	11	1	0	0	0	0	2	0	391	29 (7.4%)
WGHS	0	0	0	0	0	0	0	0	111	0	0	0	0	0	0	111	0 (0.0%)
WHI	1450	0	206	0	8	0	34	3	8985	0	176	39	0	20	0	10921	204 (1.9%)
Total	22488	1106	1241	248	776	341	2128	2046	43434	1787	4265	4991	1274	695	2053	88873	8015 (9.0%)
Individuals with imputed population membership by population group, N (%)	1038 (4.6%)	0 (0.0%)	212 (17.1%)	0 (0.0%)	193 (24.9%)	123 (36.1%)	202 (9.5%)	834 (40.8%)	1249 (2.9%)	0 (0.0%)	1128 (26.4%)	2712 (54.3%)	0 (0.0%)	324 (46.6%)	0 (0.0%)	8015 (9.0%)

## Sheet: SupplData2
Supplementary Data 2. BMI and percent female by study
Study	N	Women, N (%)	BMI, mean (SD)
Amish	1106	552 (49.91)	26.97 (4.65)
ARIC	7661	4230 (55.21)	27.35 (5.23)
BAGS	248	141 (56.85)	28.00 (6.87)
BioMe	10804	6242 (57.77)	29.12 (7.01)
CARDIA	3063	1739 (56.77)	24.45 (4.96)
CCAF	361	69 (19.11)	30.42 (6.34)
CFS	948	521 (54.96)	32.27 (8.75)
CHS	3511	2045 (58.25)	26.84 (4.73)
COPDGene	9857	4608 (46.75)	28.82 (6.26)
CRA	341	197 (57.77)	26.39 (4.30)
DHS (AA CAC)	384	220 (57.29)	33.92 (7.79)
FHS	4098	2224 (54.27)	25.82 (4.83)
GALAII	344	226 (65.70)	27.47 (6.90)
GeneSTAR	1748	1037 (59.32)	29.62 (7.17)
GENOA	1193	835 (69.99)	31.08 (6.66)
GenSalt	1787	843 (47.17)	23.44 (3.12)
GOLDN	914	481 (52.63)	28.33 (5.75)
HCHS/SOL	7686	4478 (58.26)	30.11 (6.40)
HVH	689	241 (34.98)	31.86 (7.90)
HyperGEN	1839	1165 (63.35)	32.01 (7.75)
JHS	3121	1952 (62.54)	31.89 (7.31)
LTRC	1383	664 (48.01)	28.32 (5.91)
Mayo_VTE	930	527 (56.67)	31.29 (8.02)
MESA	5318	2801 (52.67)	28.51 (5.48)
MGH_AF	982	202 (20.57)	28.65 (5.56)
OMG_SCD	444	243 (54.73)	25.22 (6.84)
Partners	122	43 (35.25)	30.80 (7.42)
SAFS	1534	899 (58.60)	31.19 (7.41)
SAGE	448	273 (60.94)	28.11 (7.51)
Samoan	1274	772 (60.60)	33.75 (6.84)
THRV	2053	1043 (50.80)	24.76 (3.47)
VAFAR	173	55 (31.79)	32.70 (6.78)
VU_AF	1086	300 (27.62)	31.19 (6.85)
walk_PHaSST	391	210 (53.71)	24.83 (4.86)
WGHS	111	111 (100.00)	28.20 (6.11)
WHI	10921	10920 (99.99)	28.73 (5.97)

## Sheet: SupplData3
Supplementary Data 3. BMI and percent female by population group
Population group	N	Women, N (%)	BMI, mean (SD)
African	22488	13903 (61.82)	30.22 (7.32)
Amish	1106	552 (49.91)	26.97 (4.65)
Asian	1241	711 (57.29)	24.79 (4.42)
Barbadian	248	141 (56.85)	28.00 (6.87)
Central American	776	466 (60.05)	29.98 (6.26)
Costa Rican	341	197 (57.77)	26.39 (4.30)
Cuban	2128	1119 (52.58)	29.20 (5.84)
Dominican	2046	1304 (63.73)	29.05 (5.63)
European	43434	26071 (60.02)	27.76 (5.83)
Han Chinese	1787	843 (47.17)	23.44 (3.12)
Mexican	4265	2555 (59.91)	30.52 (6.72)
Puerto Rican	4991	3027 (60.65)	30.47 (6.95)
Samoan	1274	772 (60.60)	33.75 (6.84)
South American	695	405 (58.27)	28.73 (5.67)
Taiwanese	2053	1043 (50.80)	24.76 (3.47)

## Sheet: SupplData4
Supplementary Data 4. Study-specific descriptive statistics of age and BMI
Study	Population group	Trait	Men							Women
			N	Mean	SD	Median	Min	Max		N	Mean	SD	Median	Min	Max
Discovery studies
Amish	Amish	Age (years)	554	49.39	17.29	49	20	90		552	51.63	16.29	53	20	90
		BMI (kg/m²)	554	26.16	3.55	25.93	18.43	43.6		552	27.78	5.42	27.47	16.91	46.85
ARIC	African	Age (years)	608	53.95	6.07	53	44	66		895	53.85	5.89	53	45	65
		BMI (kg/m²)	608	27.7	4.98	27.05	15.65	52.25		895	31.01	6.96	29.6	14.17	65.77
ARIC	European	Age (years)	2823	54.43	5.7	54	44	66		3335	53.71	5.74	53	44	66
		BMI (kg/m²)	2823	27.31	3.91	26.81	16.07	53.75		3335	26.34	5.27	25.26	14.35	54.61
BAGS	Barbadian	Age (years)	107	40.84	12.66	43	18	74		141	38.19	10.83	39	18	72
		BMI (kg/m²)	107	26.34	4.95	25.48	15.86	47.55		141	29.26	7.81	28.69	14.84	59.53
BioMe	Asian	Age (years)	212	53.12	13.47	54	23	81		196	46.77	14.42	44.5	21	91
		BMI (kg/m²)	212	26.59	5.51	25.43	14.35	49.46		196	24.19	4.61	23.27	17.01	43.41
BioMe	African	Age (years)	1074	52.06	12.63	51	19	90		2064	53.05	13.17	53	19	92
		BMI (kg/m²)	1074	28.63	6.36	27.79	15.29	65.61		2064	31.9	8.68	30.42	13.08	78.78
BioMe	Central American	Age (years)	73	52.58	14.4	54	19	77		88	52.45	13.99	55	23	77
		BMI (kg/m²)	73	28.59	5.34	28.19	17.54	45.33		88	30.16	5.51	29	17.95	52.48
BioMe	Cuban	Age (years)	76	59.08	12.92	59	27	84		73	57.96	14.01	58	27	89
		BMI (kg/m²)	76	29.56	5.44	28.32	20.8	44.94		73	27.28	6.45	25.13	17.14	47.26
BioMe	Dominican	Age (years)	290	61.16	13.47	63	24	97		473	54.34	13.31	55	19	89
		BMI (kg/m²)	290	27.92	4.98	27.41	16.17	52.97		473	29.27	5.79	28.26	18.16	58.31
BioMe	Mexican	Age (years)	45	43.87	10.64	42	27	77		56	43.88	10.2	42	31	68
		BMI (kg/m²)	45	28.64	4.28	29.07	21.45	37.48		56	27.89	3.97	27.92	19.31	36.33
BioMe	Puerto Rican	Age (years)	962	55.02	12.5	55	25	87		1633	55.22	13.63	55	19	97
		BMI (kg/m²)	962	29.36	6.65	28.22	13.31	86.81		1633	31.05	7.11	30.17	14.26	68.02
BioMe	South American	Age (years)	137	57.76	13.24	58	25	91		152	54.38	14.54	56.5	24	83
		BMI (kg/m²)	137	28.85	4.99	28.35	19.85	53.11		152	29.42	7	28.23	19.42	70.57
BioMe	European	Age (years)	1693	59.47	14.63	60	19	97		1507	55.31	14.86	56	19	90
		BMI (kg/m²)	1693	27.96	5.33	27.01	15.46	63.11		1507	25.97	6.08	24.57	14.15	57.08
CARDIA	African	Age (years)	550	24.15	3.65	24	18	30		829	24.49	3.82	25	18	31
		BMI (kg/m²)	550	24.63	4.3	23.94	15.76	44.11		829	26.04	6.56	24.31	14.51	53.42
CARDIA	European	Age (years)	774	25.6	3.27	26	18	30		910	25.59	3.32	26	18	30
		BMI (kg/m²)	774	24.35	3.54	23.76	16.81	43.17		910	22.98	4.17	21.96	16.28	46.84
CCAF	Cuban and European*	Age (years)	292	54.34	9.02	56	20	76		69	55.83	10.24	58	22	73
		BMI (kg/m²)	292	30.47	5.96	29.02	20.95	70.17		69	30.24	7.79	28.65	16.48	50.2
CFS	European	Age (years)	216	45.81	14.9	44.5	18	81		234	43.49	14.3	41	18	84
		BMI (kg/m²)	216	31.4	7.24	29.83	19.33	60.95		234	30.3	8.38	29.08	17.52	66.6
CFS	non-Eurpean1	Age (years)	211	43.14	14.95	42	18	81		287	44.23	15.13	43	18	86
		BMI (kg/m²)	211	31.83	8.28	30.92	12.71	58.86		287	34.86	9.78	32.72	16.09	84.8
CHS	European	Age (years)	1196	73.06	5.55	72	65	94		1592	72.24	5.17	71	65	98
		BMI (kg/m²)	1196	26.4	3.69	26.05	15.61	46.23		1592	26.31	4.8	25.75	14.65	48.05
CHS	non-European2	Age (years)	270	72.42	5.52	71	65	92		453	72.89	5.62	72	65	93
		BMI (kg/m²)	270	27.21	4.27	26.84	16.12	44.17		453	29.64	6.04	29.12	16.34	58.79
COPDGene	African	Age (years)	1765	54.41	6.84	53.1	39.9	80.8		1431	55.13	7.71	53.4	42.4	80.7
		BMI (kg/m²)	1765	27.71	5.71	26.76	14.78	55.27		1431	30.82	7.42	30.12	12.67	64.1
COPDGene	European	Age (years)	3484	62.35	8.83	62.5	45	81		3177	61.64	8.87	62	45	85
		BMI (kg/m²)	3484	28.85	5.52	28.09	13.75	58.65		3177	28.52	6.55	27.51	12.29	56.01
CRA	Costa Rican	Age (years)	144	41.15	15.02	38.91	18.11	91.62		197	39.3	13.53	36.62	18.07	72.07
		BMI (kg/m²)	144	26.02	4.04	25.54	17.25	38.02		197	26.66	4.48	26.43	13.63	40.37
DHS (AA CAC)	African	Age (years)	164	60.01	8.59	60.5	39	79		220	59.42	8.81	60	36	86
		BMI (kg/m²)	164	31.59	6.97	30.85	17.6	63.27		220	35.66	7.93	35.04	20.91	64.82
FHS	African, Cuban, European*	Age (years)	1874	38.97	9.95	38	18	83		2224	38.12	9.74	37	18	79
		BMI (kg/m²)	1874	27.13	4.14	26.62	16.91	52.15		2224	24.72	5.08	23.44	16.34	58.08
GALAII	Mexican	Age (years)	57	19.46	1.04	19	18	22		118	19.83	1.19	19.8	18.01	21.97
		BMI (kg/m²)	57	28.09	7.23	26.5	17.2	52.2		118	27.77	6.93	26.5	17.8	48.1
GALAII	Puerto Rican	Age (years)	48	19.64	0.9	19.79	18	21.21		82	19.34	0.94	19.14	18.02	21.86
		BMI (kg/m²)	48	27.2	6.22	25.9	17.6	44.4		82	26.75	7.3	25	17.5	67.5
GALAII	Other3	Age (years)	13	19.67	1.06	19.75	18.21	21.46		26	19.9	1.17	19.75	18.05	21.99
		BMI (kg/m²)	13	27.73	5.41	29.1	19.5	38.51		26	27.44	6.99	27.15	18.7	50.18
GeneSTAR	African	Age (years)	286	40.73	10.78	41	21	66		491	41.06	10.82	41	21	75
		BMI (kg/m²)	286	29.06	6.44	27.87	16.89	53.48		491	32.44	8.4	31.18	16.41	81.19
GeneSTAR	European	Age (years)	425	40.37	10.87	41	21	75		546	43.29	12.32	43	21	79
		BMI (kg/m²)	425	28.72	5.1	27.81	16.5	51.13		546	28.08	7.01	26.35	16.99	61.83
GENOA	African	Age (years)	358	57.37	10.2	56.7	29.4	86.1		835	56.46	10.76	56.7	21	90.3
		BMI (kg/m²)	358	28.4	4.76	28.24	15.24	50.32		835	32.23	7.02	31.52	17.58	61.37
GenSalt	Han Chinese	Age (years)	944	39.75	8.99	39	18	62		843	38.71	8.84	39	18	59
		BMI (kg/m²)	944	23.25	3.08	22.77	16.38	33.82		843	23.66	3.16	23.38	15.87	37.77
GOLDN	European	Age (years)	433	48.42	16.3	48	18	88		481	47.86	16.13	47	18	87
		BMI (kg/m²)	433	28.46	4.9	27.89	17.13	50.73		481	28.2	6.42	27.38	16.6	52.66
HCHS/SOL	Central American	Age (years)	201	43.27	13.95	44	18	74		308	45.69	13.4	47	18	74
		BMI (kg/m²)	201	29.61	5.74	28.89	17.34	47.3		308	30.87	7.06	29.58	16.64	62.37
HCHS/SOL	Cuban	Age (years)	911	49.33	13.19	51	18	74		988	48.91	12.97	50	18	75
		BMI (kg/m²)	911	28.75	5.18	28.33	14.9	50.91		988	29.81	6.37	29.03	14.28	63.78
HCHS/SOL	Dominican	Age (years)	386	45.01	14.78	47	18	75		738	45.74	13.98	47	18	74
		BMI (kg/m²)	386	28.61	4.89	28.61	17.3	55.3		738	29.91	6.15	29.13	15.23	60.57
HCHS/SOL	Mexican	Age (years)	680	42.76	14.26	44	18	74		1048	44.91	13.72	46	18	76
		BMI (kg/m²)	680	29.7	5.5	28.85	16.33	52.94		1048	31.28	7.14	29.86	17.73	70.35
HCHS/SOL	Puerto Rican	Age (years)	884	46.25	14.43	48	18	74		1189	48.4	14.07	50	18	75
		BMI (kg/m²)	884	29.53	6.36	28.56	17.67	55.87		1189	31.8	7.18	30.82	15.62	67.7
HCHS/SOL	South American	Age (years)	116	44.93	12.99	46.5	18	70		181	47.49	13.09	48	18	76
		BMI (kg/m²)	116	28.24	4.76	28	17.12	42.65		181	29.33	6.06	28.52	19.5	49.93
HCHS/SOL	Other4	Age (years)	30	47.93	14.36	48.5	21	74		26	45.12	17.59	42	20	74
		BMI (kg/m²)	30	28.75	6.28	27.27	17.65	48.49		26	31.94	8.48	31.39	19.04	61.32
HVH	European	Age (years)	423	61.36	11.1	60	31	89		227	63.86	13.67	64	21	90
		BMI (kg/m²)	423	30.89	6.69	29.53	17.07	74.34		227	33.34	8.99	31.64	18.71	67.49
HVH	non-European5	Age (years)	25	60	13.69	59	35	88		14	51.21	12.32	49.5	23	69
		BMI (kg/m²)	25	31.28	10.45	29.6	20.68	76.05		14	38.36	11.28	35.26	23.78	64.73
HyperGEN	African and Asian*	Age (years)	674	46.42	12.43	46	18	85		1165	47.01	13	47	18	84
		BMI (kg/m²)	674	29.6	6.31	28.55	16.51	56.66		1165	33.41	8.15	32.13	16.18	73.68
JHS	African	Age (years)	1169	53.58	12.91	54	21	89		1952	54.69	12.78	55	20	91
		BMI (kg/m²)	1169	30.06	6.31	29.03	16.35	66.09		1952	32.99	7.65	31.92	16.02	91.8
LTRC	European	Age (years)	665	64.09	10.44	65	25	87		611	62.65	10.55	64	21	88
		BMI (kg/m²)	665	28.74	4.97	28.39	16.37	58.63		611	27.74	6.61	27.17	13.28	52.28
LTRC	non-European6	Age (years)	54	61.3	9.66	61	40	83		53	56.77	12.25	57	24	80
		BMI (kg/m²)	54	27.17	5.85	26.57	17.37	40		53	30.77	7.16	29.62	19.18	51.01
Mayo_VTE	African, Cuban, European, Mexican, Puerto Rican*	Age (years)	403	58.47	15.33	60	18	91		527	52.42	17.05	53	19	95
		BMI (kg/m²)	403	31.13	6.6	29.94	18.21	70.53		527	31.42	8.95	29.71	17.14	69.63
MESA	Asian	Age (years)	302	61.44	10.2	61	44	84		301	60.95	10.11	60	44	83
		BMI (kg/m²)	302	24.19	3.09	23.86	16.09	33.48		301	23.96	3.31	23.82	16.63	35.35
MESA	African	Age (years)	815	59.43	9.61	58	39	84		1031	60.13	8.98	59	44	91
		BMI (kg/m²)	815	29	4.84	28.61	17.4	52.46		1031	31.07	6.25	30.12	15.68	53.45
MESA	Central American	Age (years)	25	56.2	6.95	56	46	68		39	58.46	8.87	59	46	77
		BMI (kg/m²)	25	28.73	4.73	27.96	23.01	45.64		39	30.33	5.38	30.41	20.44	47.46
MESA	Cuban	Age (years)	17	65.76	11.62	68	45	81		18	70.06	8.13	70	51	82
		BMI (kg/m²)	17	27.87	4.26	26.41	22.02	36.24		18	28.71	6.21	27.36	21.39	46.82
MESA	Dominican	Age (years)	63	57.4	9.65	55	45	80		81	59.33	9.64	59	45	79
		BMI (kg/m²)	63	27.4	3.85	26.89	18.91	39.34		81	28.17	4.47	27.48	19.95	38.5
MESA	Mexican	Age (years)	283	60.7	10.16	60	44	84		261	60.28	9.64	60	44	82
		BMI (kg/m²)	283	29.33	4.46	28.83	17.57	46.28		261	30.98	5.99	30.35	18.84	52.48
MESA	Puerto Rican	Age (years)	63	57.9	8.67	56	45	79		77	59.45	9.37	57	45	81
		BMI (kg/m²)	63	28.8	4.21	28.75	21.89	43.9		77	30.73	6.51	28.67	20.13	51.56
MESA	South American	Age (years)	34	60.68	9.85	60	45	80		47	61.83	11.1	61	45	84
		BMI (kg/m²)	34	27.2	2.87	27.05	22.92	33.95		47	27.93	4.67	27.77	18.3	39.61
MESA	European	Age (years)	915	61.63	9.67	62	45	83		946	61.4	9.95	61	44	84
		BMI (kg/m²)	915	27.98	3.98	27.61	19.01	42.41		946	27.59	5.81	26.52	16.87	48.99
MGH_AF	African, Central American, Cuban, European, Mexican, South American*	Age (years)	780	53.81	10.69	55	19	82		202	56.77	10.27	58	18	80
		BMI (kg/m²)	780	28.8	5.11	27.88	15.2	57.5		202	28.07	7.03	26.56	17.14	54.73
OMG_SCD	African and Puerto Rican*	Age (years)	201	31.68	11.95	29	18	84		243	34.56	12.36	33	18	70
		BMI (kg/m²)	201	24.22	5.88	23.2	13.8	59		243	26.04	7.45	24.3	16	58
Partners	African, Asian, European*	Age (years)	79	48.46	9.47	51	23	60		43	50.16	8.97	53	21	63
		BMI (kg/m²)	79	30.78	7.16	29.29	21.46	59.37		43	30.84	7.96	29.65	19.27	53.59
SAFS	Mexican	Age (years)	620	42.14	17.28	40	18	90		884	44.74	16.74	44	18	97
		BMI (kg/m²)	620	30.32	7.01	29.59	14.36	65.62		884	31.8	7.63	31.07	15.55	70.2
SAFS	non-Mexican7	Age (years)	15	38.27	17.51	31	18	75		15	37.8	13.8	32	20	66
		BMI (kg/m²)	15	28.99	6.36	30.02	19.5	39.67		15	33.72	7.68	33	20.81	49.13
SAGE	African	Age (years)	175	20.87	4.45	19.7	18	40.9		273	22.2	5.91	20	18	40.7
		BMI (kg/m²)	175	26.55	6.22	24.5	17.5	49.2		273	29.11	8.09	27	16.26	56.9
Samoan	Samoan	Age (years)	502	45.04	11.54	46.13	24.62	64.96		772	44.2	11.16	43.78	24.53	65
		BMI (kg/m²)	502	31.37	5.83	30.75	18.56	54.06		772	35.3	7	35.04	18.05	61.07
THRV	Taiwanese	Age (years)	1010	52.25	9.95	51	29	86		1043	51.71	9.63	51	18	86
		BMI (kg/m²)	1010	25.35	3.35	25.24	15.87	42.45		1043	24.19	3.49	23.64	15.37	35.82
VAFAR	European	Age (years)	118	57.07	8.63	58.5	32.53	78.21		55	60.49	8.22	61.54	25.68	74.78
		BMI (kg/m²)	118	32.27	6.15	31.41	22.2	56.92		55	33.62	7.94	32.74	21.11	53.26
VU_AF	European	Age (years)	750	53.17	10.69	55	19	80		280	53.72	11.76	56.5	18	81
		BMI (kg/m²)	750	31.1	6.42	30.12	16.81	69.64		280	31.27	7.63	30.1	18.79	55.76
VU_AF	non-European8	Age (years)	36	45.47	11.12	48	21	65		20	48.6	10.06	48	29	63
		BMI (kg/m²)	36	31.36	8.36	29.79	20.36	66.29		20	32.75	8.16	30.57	22.08	52.87
walk_PHaSST	African, Central American, Cuban, Domonican, European, South American*	Age (years)	181	35.59	12.23	33.2	18.3	72		210	39.91	13.13	39.5	18.3	84
		BMI (kg/m²)	181	23.77	4.28	22.84	17.09	38.67		210	25.75	5.15	24.97	15.24	45.23
WGHS	European	Age (years)	n/a	n/a	n/a	n/a	n/a	n/a		111	49.38	3.46	48	45	59
		BMI (kg/m²)	n/a	n/a	n/a	n/a	n/a	n/a		111	28.2	6.11	27.37	18.88	57.61
WHI	Asian	Age (years)	n/a	n/a	n/a	n/a	n/a	n/a		206	66.49	7.27	67.24	50	79.04
		BMI (kg/m²)	n/a	n/a	n/a	n/a	n/a	n/a		206	25.18	4.5	24.5	16.83	42.33
WHI	African	Age (years)	n/a	n/a	n/a	n/a	n/a	n/a		1450	63.58	7.04	63.21	50	80.84
		BMI (kg/m²)	n/a	n/a	n/a	n/a	n/a	n/a		1450	31.55	6.19	30.63	17.73	60.91
WHI	Cuban	Age (years)	n/a	n/a	n/a	n/a	n/a	n/a		34	64	8.28	64.04	51.05	78.55
		BMI (kg/m²)	n/a	n/a	n/a	n/a	n/a	n/a		34	28.78	4.98	28.35	19.35	44.11
WHI	Mexican	Age (years)	n/a	n/a	n/a	n/a	n/a	n/a		176	62.62	6.81	62.28	50.02	78.1
		BMI (kg/m²)	n/a	n/a	n/a	n/a	n/a	n/a		176	29.07	5.37	28.16	18.63	45.55
WHI	Puerto Rican	Age (years)	n/a	n/a	n/a	n/a	n/a	n/a		39	62.74	6.39	63.05	51.09	76.01
		BMI (kg/m²)	n/a	n/a	n/a	n/a	n/a	n/a		39	28.78	6.03	27.88	20.53	48.68
WHI	South American	Age (years)	n/a	n/a	n/a	n/a	n/a	n/a		20	63.73	7.84	64.53	50.18	75.2
		BMI (kg/m²)	n/a	n/a	n/a	n/a	n/a	n/a		20	26.98	3.93	26.36	21.15	38.09
WHI	European9	Age (years)	n/a	n/a	n/a	n/a	n/a	n/a		8985	67.37	6.54	68.07	49.92	80.07
		BMI (kg/m²)	n/a	n/a	n/a	n/a	n/a	n/a		8985	28.36	5.83	27.34	15.59	60.91
WHI	Other10	Age (years)	n/a	n/a	n/a	n/a	n/a	n/a		11	63.29	7.99	61.08	52.35	78.09
		BMI (kg/m²)	n/a	n/a	n/a	n/a	n/a	n/a		11	27.02	7.62	24.98	20.84	47.59
TOTAL		Age (years)	35764	52.16	14.98	53	18	97		53109	54.47	15.16	56	18	98
		BMI (kg/m²)	35764	28.12	5.54	27.31	12.71	86.81		53109	28.98	7.02	27.73	12.29	91.8
Replication studies
Study	Population group	Trait	Men							Women
			N	Mean	SD	Median	Min	Max		N	Mean	SD	Median	Min	Max
BioMe	African, African American, Black	Age (years)	2492	48.63	13.92	49.56	18.01	83.24		4146	48.95	15.1	49.32	18.02	84.04
		BMI (kg/m²)	2492	28.47	6.55	27.46	14.13	69.09		4146	31.89	8.66	30.61	13.08	89.14
MEC		Age (years)	3281	59.72	7.4	61	44	70		3825	57.65	7.61	57	44	70
		BMI (kg/m²)	3281	27.64	4.31	27.18	10.87	54.16		3825	29.5	6.25	28.38	13.42	68.73
MVP		Age (years)	69346	58.92	11.65	60	20	103		10543	48.59	11.37	50	20	94
		BMI (kg/m²)	69346	30.06	6.07	29.42	12.21	85.46		10543	31.42	6.32	30.83	14.18	66.8
MyCode		Age (years)	1235	41.9	14.1	41.7	18	81.2		2009	37.3	14.5	35.3	18	87.7
		BMI (kg/m²)	1235	31	7.88	29.7	16.7	81.9		2009	33	9.43	31.8	16.1	81.9
REGARDS		Age (years)	3409	64.03	9.06	63	45	94		5312	63.37	9.27	62	45	96
		BMI (kg/m²)	3409	28.97	5.49	28.43	12.31	51.73		5312	32.02	7.14	31.09	12.16	89.44
UKBB		Age (years)	3718	51.65	8.23	50	39	70		5148	52.05	7.95	51	40	70
		BMI (kg/m²)	3718	28.33	4.29	27.93	16.66	57.48		5148	30.34	5.98	29.59	16.02	68.13
BMI, body mass index; SD, standard deviation; n/a, not available.
*Combined because when stratified by sex, the number of participant is ≤ 5 in at least one of the population groups.
1. CFS non-European: Collapsed African, Asian, Mexican, and Puerto Rican.
2. CHS non-European: Collapsed African and Mexican.
3. GALA II Other: Collapsed Central American, Cuban, Dominican, European, and South American.
4. HCHS_SOL Other: Collapsed African and European.
5. HVH non-European: Collapsed African, Asian, Mexican, and Puerto Rican.
6. LTRC non-European: Collapsed African, Asian, Mexican, and Puerto Rican.
7. SAFS non-Mexican: Collapsed African, Asian, and European.
8. VU_AF non-European: Collapsed African, Asian, South American, Central American, Cuban, and Mexican.
9. WHI European includes 1 participant who is biologically male.
10. WHI Other: Collapsed Central American and Dominican.

## Sheet: SupplData5
Supplementary Data 5. Genome-wide significant variants by locus and ALT frequency by population group
CHR	POS (hg38)	REF	ALT	Overall ALT Freq	rsID	Beta	SE	P-value	PVE (%)	Known index varianta	OASIS annotaion	Nearest gene	Novel locusb	ALT frequency by population group
														African	Amish	Asian	Barbadian	Central American	Costa Rican	Cuban	Dominican	European	Han Chinese	Mexican	Puerto Rican	Samoan	South American	Taiwanese
1	177920345	A	G	0.204297	rs543874	0.0638813	0.00598614	1.3833e-26	0.128256	Yes	Intergenic	SEC16B	No	0.250445	0.149186	0.154714	0.294355	0.255799	0.227273	0.18515	0.2065	0.18946	0.224119	0.178781	0.216289	0.0459184	0.210072	0.158792
2	621558	C	T	0.851805	rs939584	0.0576331	0.00678506	1.99446e-17	0.0812573	No	Intergenic	TMEM18	No	0.884472	0.823689	0.896454	0.877016	0.882088	0.917889	0.850094	0.861681	0.820371	0.894236	0.887456	0.84462	0.992543	0.884892	0.921578
2	24927427	A	G	0.560845	rs10182181	0.0349838	0.00520222	1.75848e-11	0.0509311	Yes	Intergenic	ADCY3	No	0.838581	0.347197	0.45971	0.887097	0.365979	0.366569	0.484258	0.639541	0.470565	0.43117	0.325322	0.531757	0.52551	0.345324	0.440088
3	186108951	T	G	0.819501	rs869400	0.038265	0.00629525	1.2139e-09	0.0416106	No	UTR5	ETV5	No	0.767076	0.885624	0.927881	0.754032	0.888531	0.906158	0.821664	0.802297	0.818	0.975937	0.9	0.808155	0.952512	0.884173	0.926449
4	45179317	A	T	0.361403	rs12507026	0.0448629	0.00507487	9.55346e-19	0.088014	Yes	Intergenic	GNPDA2	No	0.244019	0.319168	0.277599	0.266129	0.373067	0.475073	0.399436	0.335044	0.431448	0.31897	0.372216	0.37217	0.208791	0.411511	0.279834
5	75707853	T	C	0.547405	rs2307111	-0.0324376	0.00526876	7.43293e-10	0.042688	Yes	Exonic, missense	POC5	No	0.85281	0.454792	0.571313	0.895161	0.469716	0.475073	0.484727	0.623167	0.408597	0.579183	0.3932	0.541875	0.451334	0.46259	0.557477
6	50830813	C	T	0.190345	rs2206277	0.0543007	0.00620245	2.04625e-18	0.0863197	Novel	Intronic	TFAP2B	No	0.143832	0.118897	0.253022	0.114919	0.302835	0.281525	0.184445	0.184751	0.184855	0.240067	0.387925	0.23863	0.102826	0.338849	0.212616
8	76068626	A	G	0.469985	rs830463	0.0304741	0.00493435	6.57818e-10	0.0429565	No	Intergenic	HNF4G	No	0.327464	0.597649	0.36664	0.300403	0.462629	0.504399	0.489897	0.429863	0.557294	0.346111	0.507503	0.479563	0.243721	0.482014	0.357526
11	27657463	GT	G	0.57922	rs3838785	-0.0303341	0.00512042	3.13924e-09	0.0395255	Novel	NcRNA_intronic, deletion	BDNF	No	0.367351	0.792948	0.734891	0.372984	0.434923	0.450147	0.619596	0.478739	0.68657	0.73643	0.481829	0.518834	0.683673	0.466906	0.764247
12	49853685	G	A	0.297419	rs7138803	0.0362681	0.00538841	1.68768e-11	0.0510218	Yes	Intergenic	BCDIN3D	No	0.175827	0.400995	0.285254	0.167339	0.217784	0.152493	0.308036	0.228495	0.382085	0.290151	0.244314	0.262172	0.0973312	0.231655	0.265952
13	53533448	G	T	0.138732	rs9568868	0.0471536	0.00719849	5.73495e-11	0.0483251	No	Intergenic	OLFM4	No	0.0465804	0.280741	0.23892	0.0241935	0.311211	0.332845	0.131579	0.106305	0.131475	0.247342	0.33857	0.186235	0.434066	0.333813	0.246225
16	53767042	T	C	0.294932	rs1421085	0.090082	0.00556466	6.10596e-59	0.295138	Yes	Intronic	FTO	No	0.108747	0.504973	0.187349	0.0907258	0.213273	0.303519	0.349624	0.248534	0.419406	0.0998881	0.224267	0.274795	0.199372	0.230935	0.142962
18	60161902	T	C	0.209563	rs6567160	0.052515	0.00592918	8.21576e-19	0.0883496	Yes	Intergenic	MC4R	No	0.19108	0.306058	0.195004	0.252016	0.117912	0.142229	0.189615	0.20259	0.233204	0.237269	0.121336	0.18864	0.1719	0.122302	0.199951
19	47077985	C	T	0.503927	rs28590228	0.033235	0.00533724	4.75476e-10	0.0436699	No	Intronic	ZC3H4	No	0.20193	0.664105	0.329976	0.177419	0.479381	0.593842	0.581532	0.401515	0.677223	0.293509	0.565651	0.461431	0.683673	0.510791	0.264247
22	29906934	C	T	0.0367603	rs111490516	0.0782621	0.0133467	4.52438e-09	0.0387241	Novel	Intronic	MTMR3	Yes	0.1258	0	0.000402901	0.129032	0.0212629	0	0.0176222	0.0493646	0.000713727	0	0.00832356	0.034462	0.00392465	0.0100719	0
X	31836665	G	C	0.413116	rs1379871	0.0287108	0.00424539	1.35344e-11	0.0515086	Yes	Intronic	DMD	No	0.452797	0.179928	0.628525	0.522177	0.621778	0.533724	0.400611	0.420577	0.332228	0.702015	0.622978	0.468744	0.483516	0.639568	0.666829
ALT, alternative allele; ALT freq, alternative allele frequency; CHR, chromosome; ncRNA, non-coding RNA; OASIS, Omics Analysis, Search & Information System; POS, position; PVE, percent variance explained; REF, reference allele; SE, standard error; UTR5, 5′ untranslated region.
a Known index variant 'Yes' indicates previously published index variant from NHGRI-EBI GWAS Catalog; 'No' indicates index variant within 500 kb ± of the published lead variant, not independent of known signal in conditional analysis; 'Novel' indicates new lead variant either not published or conditionally independent.
b Novel locus 'Yes' was defined if there is no known index variant within 500 kb ± of the lead variant in current analysis.

## Sheet: SupplData6
Supplementary Data 6. Genome-wide significant variants by locus from African and European population group-specific analyses
Population group	rsID	CHR	POS (hg38)	REF/ALT	ALT Freq	Beta	SE	P-value	PVE (%)	Nearest Gene	Known index varianta	Novel locusb	Index SNP in discovery analysis	Distance from index SNP (base pair)	R2
African	rs543874	1	177920345	A/G	0.250445	0.0730669	0.0110642	4.0048e-11	0.194433	SEC16B	Yes	No	rs543874 (self)	0	-
	rs62033408	16	53794050	A/G	0.106279	0.0981609	0.0159025	6.71509e-10	0.169868	FTO	No	No	rs1421085	27008	0.951
	rs73396827	22	29906123	C/T	0.125645	0.0872625	0.0144761	1.65938e-09	0.162003	MTMR3	No	Yes	rs111490516	811	0.997
European	rs539515	1	177919890	A/C	0.188942	0.0556485	0.00877031	2.22273e-10	0.0928171	SEC16B	No	No	rs543874	455	0.997
	rs62107261	2	422144	T/C	0.0479118	-0.10153	0.0159761	2.0825e-10	0.0931107	ALKAL2	Yes	No	rs939584	199414	0.000c
	rs13130484	4	45173674	C/T	0.431448	0.0438856	0.00692057	2.27796e-10	0.0927066	GNPDA2	No	No	rs12507026	5643	0.986
	rs62405422	6	50829192	T/C	0.184671	0.0551829	0.00886109	4.73776e-10	0.0894099	TFAP2B	No	No	rs2206277	1621	0.997
	rs1459184	8	76032892	A/T	0.542363	0.0436956	0.00689076	2.28012e-10	0.0927023	HNF4G	No	No	rs830463	35734	0.912
	rs1421085	16	53767042	T/C	0.419406	0.09169	0.00695936	1.22135e-39	0.40018	FTO	Yes	No	rs1421085 (self)	0	-
	rs17175643	18	60229509	C/T	0.262582	0.0486496	0.00778441	4.11451e-10	0.0900446	MC4R	No	No	rs6567160	67607	0.751
ALT, alternative allele; ALT freq, alternative allele frequency; CHR, chromosome; POS, position; PVE, percent variance explained; REF, reference allele; SE, standard error; SNP, single nucleotide polymorphism.
a Known index variant 'Yes' indicates previously published index variant from NHGRI-EBI GWAS Catalog; 'No' indicates index variant within 500 kb ± of the published lead variant, not independent of known signal in conditional analysis; 'Novel' indicates new lead variant either not published or conditionally independent.
b Novel locus 'Yes' was defined if there is no known index variant within 500 kb ± of the lead variant in current analysis.
c Linkage disequilibrium was calculated using our own data in the total population. All other R2 values were calculated using TOPLD (http://topld.genetics.unc.edu/).

## Sheet: SupplData7
Supplementary Data 7. Summary of top loci from sensitivity analysis using African subset-specific PCs
rsID	CHR	POS (hg38)	N	ALT Freq	Analysis	Beta	SE	P-value
rs543874	1	177920345	22488	0.2504	Main	0.0731	0.0111	4e-11
					Sensitivity	0.0741	0.0111	2.15e-11
rs62033408	16	53794050	22488	0.1063	Main	0.0982	0.0159	6.72e-10
					Sensitivity	0.0939	0.016	3.92e-09
rs73396827	22	29906123	22488	0.1256	Main	0.0873	0.0145	1.66e-09
					Sensitivity	0.0859	0.0145	2.96e-09
ALT freq, alternative allele frequency; CHR, chromosome; POS, position; SE, standard error.

## Sheet: SupplData8
Supplementary Data 8. Replication of rs111490516 and rs73396827
Replication study	Black, AFR, and AFR American participant definition	Imputation reference panel	rs111490516						LD R2	rs73396827
			Imputation R2	EAFa	Beta	SE	P-value	N		Imputation R2	EAFa	Beta	SE	P-value	N
MVP	Self-report, HARE	Sanger African Genome Resources; 1000 Genomes Project, phase 3 version 5	0.88 (AFR)	0.117625	0.0183446	0.00825087	0.0261947	80730	1	0.88 (AFR)	0.117675	0.018483	0.00826	0.025249	80730
UKBB	Self-report	UK10K, HRC	0.98 (All)	0.128667	0.0260321	0.022225	0.241478	8863	1	0.98 (All)	0.129	0.0254219	0.0221849	0.2518	8863
REGARDS	Self-report	TOPMed	1.00 (AFR)	0.125288	0.052114	0.022627	0.0213	8676	0.9977	1.00 (AFR)	0.1253	0.0585	0.0227	0.0101	8641
MEC	Self-Report	1000 Genomes	0.99 (AFR)	0.113	0.0354	0.0236	0.1325	7907	1	0.99 (AFR)	0.1127	0.036	0.0236	0.1272	7907
BioMe	Self-report	TOPMed	0.98 (All)	0.124695	0.043928	0.031093	0.1939	4413	1	0.98 (All)	0.124	0.0405893	0.031089	0.1916	4413
MyCode	Self-report	TOPMed	0.98 (All)	0.117647	0.0342454	0.0395555	0.386624	3213	0.995	0.98 (All)	0.117491	0.0327914	0.03957	0.407279	3213
Meta-analysis of replication	-	-	-	0.119023	0.0250653	0.00672127	0.00019205	113802	-	-	0.119031	0.025507	0.006727	0.00015	113767
Discoveryb	Self-report, HARE	-	-	0.0367603	0.0782621	0.0133467	4.52438e-09	88873	0.997	-	0.125645	0.0781	0.0133	4.86e-09	88873
Meta-analysis of discovery and replication	-	-	-	0.0829506	0.035827	0.00600304	2.4e-09	202675	-	-	0.121932	0.0362208	0.00600286	1.6e-09	202640
AFR, African; EAF, effect allele frequency; HARE, Harmonized Ancestry and Race/Ethnicity; HRC, Haplotype Reference Consortium; LD, linkage disequilibrium; SE, standard error.
BioMe, BioMe BioBank; MEC, Multiethnic Cohort Study; MVP, Million Veteran Program; MyCode, MyCode Community Health Initiative Study; REGARDS, Reasons for Geographic And Racial Differences in Stroke Study; UKBB, United Kingdom BioBank.
a The effect alleles for both SNPs are T.
b Summary statistics for discovery sample are provided from the pooled analysis for rs111490516 and from AFR-only for rs73396827.

## Sheet: SupplData9
Supplementary Data 9. Variant annotation from Variant Effect Predictor (VEP) and FORGEdb summary information for all SNPs in high LD (R2 > 0.8) with top SNP in novel MTMR3 locus and likely causal SNPs from PAINTOR fine-mapping analysis (PP > 0.5)
	Bold indicates significant findings (scaled CADD > 10, PhyloP ≤ -2.270 or ≥ 2.270) and the rows for the two lead variants (rs111490516 and rs73396827), as highlighted in the Functional Annotation Results section in the main text.
	AF, frequency of existing variant in 1000 Genomes; Biotype, biotype of transcript or regulatory feature; CADD, combined annotation dependent depletion; CADD phred, Phred-scaled CADD score; CADD raw, un-scaled CADD score; Consequence, the consequence type of this variant, defined by the Sequence Ontology; HGVSc, the Human Genome Variation Society coding sequence name; Distance, the shortest distan…
Variant	Location (hg38)	Allele	Consequence	Impact	Entrez gene symbol	Feature type	Feature	Biotype	Exon	Intron	HGVSc	Existing variation	Distance	Strand	AF	Somatic	Pheno	CADD		SpliceAI_pred_DS					FORGEdb score	Regulatory evidence
																		PHRED	RAW	AG	AL	DG	DL	SYMBOL
MTMR3 Locus SNPs
rs111490516	22:29906934-29906934	T	intron_variant	MODIFIER	MTMR3	Transcript	ENST00000323630.9	protein_coding	-	1/18	-	rs111490516	-	1	0.0397	-	-	0.443	-0.22878	0	0	0	0	MTMR3	2	H3 histone marks (erc2-H3-all; multi-tissue/cell); Zoonomia conservation PhyloP (-3.012)
		T	intron_variant		MTMR3	Transcript	ENST00000333027.7	protein_coding	-	1/19	-		-	1	0.0397	-	-	0.443	-0.22878	0	0	0	0	MTMR3
		T	intron_variant		MTMR3	Transcript	ENST00000351488.7	protein_coding	-	1/18	-		-	1	0.0397	-	-	0.443	-0.22878	0	0	0	0	MTMR3
		T	intron_variant		MTMR3	Transcript	ENST00000401950.7	protein_coding	-	1/19	-		-	1	0.0397	-	-	0.443	-0.22878	0	0	0	0	MTMR3
		T	intron_variant, non_coding_transcript_variant		MTMR3	Transcript	ENST00000415511.1	protein_coding_CDS_not_defined	-	1/5	-		-	1	0.0397	-	-	0.443	-0.22878	0	0	0	0	MTMR3
		T	intron_variant		MTMR3	Transcript	ENST00000445401.5	protein_coding	-	1/5	-		-	1	0.0397	-	-	0.443	-0.22878	0	0	0	0	MTMR3
		T	intron_variant, non_coding_transcript_variant		MTMR3	Transcript	ENST00000495098.5	protein_coding_CDS_not_defined	-	1/4	-		-	1	0.0397	-	-	0.443	-0.22878	0	0	0	0	MTMR3
rs6006286	22:29868401-29868401	C	regulatory_region_variant	MODIFIER	-	RegulatoryFeature	ENSR00001059241	enhancer	-	-	-	rs6006286	-	-	0.0421	-	-	1.44	0.016119	-	-	-	-	-	8	GTEx cis-eQTL (MTFP1, Nerve_Tibial); Transcription factor (TF) motifs; Zoonomia conservation PhyloP (-2.607); DNase I hotspots (erc, erc2-DHS; multi-tissue/cell); H3 histone marks (erc2-H3-all; multi-tissue/cell)
		G	regulatory_region_variant		-	RegulatoryFeature	ENSR00001059241	enhancer	-	-	-		-	-	-	-	-	1.648	0.045787	-	-	-	-	-
		C	intergenic_variant		-	-	-	-	-	-	-		-	-	0.0421	-	-	1.44	0.016119	-	-	-	-	-
		G	intergenic_variant		-	-	-	-	-	-	-		-	-	-	-	-	1.648	0.045787	-	-	-	-	-
rs73394881	22:29871862-29871862	A	regulatory_region_variant	MODIFIER	-	RegulatoryFeature	ENSR00001059243	enhancer	-	-	-	rs73394881	-	-	0.0351	-	-	18.25	1.86925	-	-	-	-	-	8	GTEx cis-eQTL (MTFP1, Nerve_Tibial); eQTLGen blood (SF3A1, DUSP18, TCN2); ABC (MTMR3, ASCC2); Zoonomia conservation PhyloP (2.779); DNase I hotspots (encode, erc, erc2-DHS; multi-tissue/cell); H3 histone marks (erc2-H3-all; multi-tissue/cell); CRISPR sgRNAs Targeting ENCODE4 Regulatory Elements
		A	intergenic_variant		-	-	-	-	-	-	-		-	-	0.0351	-	-	18.25	1.86925	-	-	-	-	-
rs73394884	22:29872883-29872883	G	regulatory_region_variant	MODIFIER	-	RegulatoryFeature	ENSR00001059243	enhancer	-	-	-	rs73394884	-	-	0.0353	-	-	5.087	0.369652	-	-	-	-	-	9	GTEx cis-eQTL (MTFP1, Nerve_Tibial); Transcription Factor (TF) motifs; ABC (MTMR3, ASCC2); Zoonomia conservation PhyloP (0.248); DNase I hotspots (erc; multi-tissue/cell); H3 histone marks (erc2-H3-all; multi-tissue/cell)
		T	regulatory_region_variant		-	RegulatoryFeature	ENSR00001059243	enhancer	-	-	-		-	-	-	-	-	5.593	0.415088	-	-	-	-	-
		G	intergenic_variant		-	-	-	-	-	-	-		-	-	0.0353	-	-	5.087	0.369652	-	-	-	-	-
		T	intergenic_variant		-	-	-	-	-	-	-		-	-	-	-	-	5.593	0.415088	-	-	-	-	-
rs74832232	22:29873682-29873682	G	regulatory_region_variant	MODIFIER	-	RegulatoryFeature	ENSR00001059243	enhancer	-	-	-	rs74832232	-	-	0.0353	-	-	17.07	1.70571	-	-	-	-	-	6	GTEx cis-eQTL (MTFP1, Nerve_Tibial); Zoonomia conservation PhyloP (1.299); DNase I hotspots (blueprint, erc; multi-tissue/cell); H3 histone marks (erc2-H3-all; multi-tissue/cell)
		G	intergenic_variant		-	-	-	-	-	-	-		-	-	0.0353	-	-	17.07	1.70571	-	-	-	-	-
rs73394885	22:29875581-29875581	A	intergenic_variant	MODIFIER	-	-	-	-	-	-	-	rs73394885	-	-	0.0353	-	-	4.218	0.293903	-	-	-	-	-	6	GTEx cis-eQTL (MTFP1, Nerve_Tibial); Zoonomia conservation PhyloP (0.445); H3 histone marks (erc2-H3-all; multi-tissue/cell)
rs73394892	22:29880062-29880062	A	upstream_gene_variant	MODIFIER	MTMR3	Transcript	NM_021090.4	protein_coding	-	-	-	rs73394892	3112	1	0.0012	-	-	0.255	-0.341079	-	-	-	-	-	10	GTEx cis-eQTL (MTFP1, Nerve_Tibial; GAS2L1, Cells_Cultured_fibroblasts; THOC5, multi-tissue); ABC (MTMR3; multi-cell type); TF binding motif; CATO score (0.14); Zoonomia conservation PhyloP (0.454); DNase I hotspots (blueprint, encode, erc, erc2-DHS; multi-tissue/cell); H3 histone marks (erc2-H3-all; multi-tissue/cell); CRISPR sgRNAs Targeting ENCODE4 Regulatory Elements
		C	upstream_gene_variant		MTMR3	Transcript	NM_021090.4	protein_coding	-	-	-		3112	1	-	-	-	0.214	-0.377773	-	-	-	-	-
		T	upstream_gene_variant		MTMR3	Transcript	NM_021090.4	protein_coding	-	-	-		3112	1	0.0357	-	-	0.202	-0.389932	-	-	-	-	-
		A	upstream_gene_variant		MTMR3	Transcript	NM_153050.3	protein_coding	-	-	-		3112	1	0.0012	-	-	0.255	-0.341079	-	-	-	-	-
		C	upstream_gene_variant		MTMR3	Transcript	NM_153050.3	protein_coding	-	-	-		3112	1	-	-	-	0.214	-0.377773	-	-	-	-	-
		T	upstream_gene_variant		MTMR3	Transcript	NM_153050.3	protein_coding	-	-	-		3112	1	0.0357	-	-	0.202	-0.389932	-	-	-	-	-
		A	upstream_gene_variant		MTMR3	Transcript	NM_153051.3	protein_coding	-	-	-		3112	1	0.0012	-	-	0.255	-0.341079	-	-	-	-	-
		C	upstream_gene_variant		MTMR3	Transcript	NM_153051.3	protein_coding	-	-	-		3112	1	-	-	-	0.214	-0.377773	-	-	-	-	-
		T	upstream_gene_variant		MTMR3	Transcript	NM_153051.3	protein_coding	-	-	-		3112	1	0.0357	-	-	0.202	-0.389932	-	-	-	-	-
rs60573683	22:29883670-29883670	T	intron_variant	MODIFIER	MTMR3	Transcript	NM_021090.4	protein_coding	-	1/19	NM_021090.4:c.-138+311G>T	rs60573683	-	1	0.0353	-	-	3.147	0.202086	0	0	0	0	MTMR3	10	GTEx cis-eQTL (MTFP1, Nerve_Tibial); ABC (MTMR3; multi-tissue/cell); TF binding motif; CATO score (0.0176); Zoonomia conservation PhyloP (0.68); DNase I hotspots (blueprint, encode, erc, erc2-DHS; multi-tissue/cell); H3 histone marks (erc2-H3-all; multi-tissue/cell); CRISPR sgRNAs Targeting ENCODE4 Regulatory Elements
		T	intron_variant		MTMR3	Transcript	NM_153050.3	protein_coding	-	1/19	NM_153050.3:c.-138+311G>T		-	1	0.0353	-	-	3.147	0.202086	0	0	0	0	MTMR3
		T	intron_variant		MTMR3	Transcript	NM_153051.3	protein_coding	-	1/18	NM_153051.3:c.-138+311G>T		-	1	0.0353	-	-	3.147	0.202086	0	0	0	0	MTMR3
		T	regulatory_region_variant		-	RegulatoryFeature	ENSR00000145133	promoter	-	-	-		-	-	0.0353	-	-	3.147	0.202086	-	-	-	-	-
rs73394897	22:29888561-29888561	C	intron_variant	MODIFIER	MTMR3	Transcript	NM_021090.4	protein_coding	-	1/19	NM_021090.4:c.-138+5202T>C	rs73394897, COSV60304704	-	1	0.0353	0,1	0,1	11.25	0.970265	0	0	0	0	MTMR3	6	GTEx cis-eQTL (MTFP1, Nerve_Tibial); Zoonomia conservation PhyloP (0.435); DNase I hotspots (encode, erc, erc2-DHS; multi-tissue/cell); H3 histone marks (erc2-H3-all; multi-tissue/cell)
		C	intron_variant		MTMR3	Transcript	NM_153050.3	protein_coding	-	1/19	NM_153050.3:c.-138+5202T>C		-	1	0.0353	0,1	0,1	11.25	0.970265	0	0	0	0	MTMR3
		C	intron_variant		MTMR3	Transcript	NM_153051.3	protein_coding	-	1/18	NM_153051.3:c.-138+5202T>C		-	1	0.0353	0,1	0,1	11.25	0.970265	0	0	0	0	MTMR3
rs112565384	22:29890308-29890308	A	intron_variant	MODIFIER	MTMR3	Transcript	NM_021090.4	protein_coding	-	1/19	NM_021090.4:c.-138+6949G>A	rs112565384	-	1	0.0353	-	-	1.965	0.08555	0	0	0	0	MTMR3	8	GTEx cis-eQTL (MTFP1, Nerve_Tibial); TF binding motif; CATO score (0.0464); Zoonomia conservation PhyloP (0.57); DNase I hotspots (encode; eye); H3 histone marks (erc2-H3-all; multi-tissue/cell)
		A	intron_variant		MTMR3	Transcript	NM_153050.3	protein_coding	-	1/19	NM_153050.3:c.-138+6949G>A		-	1	0.0353	-	-	1.965	0.08555	0	0	0	0	MTMR3
		A	intron_variant		MTMR3	Transcript	NM_153051.3	protein_coding	-	1/18	NM_153051.3:c.-138+6949G>A		-	1	0.0353	-	-	1.965	0.08555	0	0	0	0	MTMR3
rs73396810	22:29895377-29895377	T	intron_variant	MODIFIER	MTMR3	Transcript	NM_021090.4	protein_coding	-	1/19	NM_021090.4:c.-138+12018G>T	rs73396810	-	1	0.0353	-	-	1.479	0.021977	0	0	0	0	MTMR3	6	GTEx cis-eQTL (MTFP1, Nerve_Tibial); Zoonomia conservation PhyloP (0.581); DNase I hotspots (erc; fetal heart); H3 histone marks (erc2-H3-all; multi-tissue/cell)
		T	intron_variant		MTMR3	Transcript	NM_153050.3	protein_coding	-	1/19	NM_153050.3:c.-138+12018G>T		-	1	0.0353	-	-	1.479	0.021977	0	0	0	0	MTMR3
		T	intron_variant		MTMR3	Transcript	NM_153051.3	protein_coding	-	1/18	NM_153051.3:c.-138+12018G>T		-	1	0.0353	-	-	1.479	0.021977	0	0	0	0	MTMR3
rs73396811	22:29896358-29896358	G	intron_variant	MODIFIER	MTMR3	Transcript	NM_021090.4	protein_coding	-	1/19	NM_021090.4:c.-138+12999A>G	rs73396811	-	1	0.0353	-	-	5.789	0.432913	0	0	0	0	MTMR3	4	GTEx cis-eQTL (MTFP1, Nerve_Tibial); Zoonomia conservation PhyloP (-0.547); H3 histone marks (erc2-H3-all; multi-tissue/cell)
		G	intron_variant		MTMR3	Transcript	NM_153050.3	protein_coding	-	1/19	NM_153050.3:c.-138+12999A>G		-	1	0.0353	-	-	5.789	0.432913	0	0	0	0	MTMR3
		G	intron_variant		MTMR3	Transcript	NM_153051.3	protein_coding	-	1/18	NM_153051.3:c.-138+12999A>G		-	1	0.0353	-	-	5.789	0.432913	0	0	0	0	MTMR3
rs73396818	22:29902155-29902155	T	intron_variant	MODIFIER	MTMR3	Transcript	NM_021090.4	protein_coding	-	1/19	NM_021090.4:c.-138+18796A>T	rs73396818	-	1	0.0397	-	-	0.366	-0.267249	0	0	0	0	MTMR3	4	Zoonomia conservation PhyloP (0.35); DNase I hotspots (encode, erc; multi-tissue/cell); H3 histone marks (erc2-H3-all; multi-tissue/cell)
		T	intron_variant		MTMR3	Transcript	NM_153050.3	protein_coding	-	1/19	NM_153050.3:c.-138+18796A>T		-	1	0.0397	-	-	0.366	-0.267249	0	0	0	0	MTMR3
		T	intron_variant		MTMR3	Transcript	NM_153051.3	protein_coding	-	1/18	NM_153051.3:c.-138+18796A>T		-	1	0.0397	-	-	0.366	-0.267249	0	0	0	0	MTMR3
rs113463187	22:29902988-29902988	T	intron_variant	MODIFIER	MTMR3	Transcript	NM_021090.4	protein_coding	-	1/19	NM_021090.4:c.-138+19629C>T	rs113463187	-	1	0.0399	-	-	2.775	0.168768	0	0	0	0	MTMR3	7	GTEx cis-eQTL (MTFP1, Nerve_Tibial); TF binding motif; Zoonomia conservation PhyloP (-1.69); H3 histone marks (erc2-H3-all; multi-tissue/cell)
		T	intron_variant		MTMR3	Transcript	NM_153050.3	protein_coding	-	1/19	NM_153050.3:c.-138+19629C>T		-	1	0.0399	-	-	2.775	0.168768	0	0	0	0	MTMR3
		T	intron_variant		MTMR3	Transcript	NM_153051.3	protein_coding	-	1/18	NM_153051.3:c.-138+19629C>T		-	1	0.0399	-	-	2.775	0.168768	0	0	0	0	MTMR3
rs57349783	22:29903544-29903544	C	intron_variant	MODIFIER	MTMR3	Transcript	NM_021090.4	protein_coding	-	1/19	NM_021090.4:c.-138+20185T>C	rs57349783	-	1	0.0395	-	-	1.297	-0.006136	0	0	0	0	MTMR3	5	TF binding motif; Zoonomia conservation PhyloP (-3.687); DNase I hotspots (encode, erc; multi-tissue/cell); H3 histone marks (erc2-H3-all; multi-tissue/cell)
		C	intron_variant		MTMR3	Transcript	NM_153050.3	protein_coding	-	1/19	NM_153050.3:c.-138+20185T>C		-	1	0.0395	-	-	1.297	-0.006136	0	0	0	0	MTMR3
		C	intron_variant		MTMR3	Transcript	NM_153051.3	protein_coding	-	1/18	NM_153051.3:c.-138+20185T>C		-	1	0.0395	-	-	1.297	-0.006136	0	0	0	0	MTMR3
rs2158535	22:29903616-29903616	C	intron_variant	MODIFIER	MTMR3	Transcript	NM_021090.4	protein_coding	-	1/19	NM_021090.4:c.-138+20257T>C	rs2158535	-	1	0.0395	-	-	1.888	0.076432	0	0	0	0	MTMR3	5	TF binding motif; Zoonomia conservation PhyloP (-0.784); DNase I hotspots (encode, erc; multi-tissue/cell); H3 histone marks (erc2-H3-all; multi-tissue/cell)
		C	intron_variant		MTMR3	Transcript	NM_153050.3	protein_coding	-	1/19	NM_153050.3:c.-138+20257T>C		-	1	0.0395	-	-	1.888	0.076432	0	0	0	0	MTMR3
		C	intron_variant		MTMR3	Transcript	NM_153051.3	protein_coding	-	1/18	NM_153051.3:c.-138+20257T>C		-	1	0.0395	-	-	1.888	0.076432	0	0	0	0	MTMR3
rs2107672	22:29903764-29903764	A	intron_variant	MODIFIER	MTMR3	Transcript	NM_021090.4	protein_coding	-	1/19	NM_021090.4:c.-138+20405G>A	rs2107672	-	1	0.0353	-	-	8.09	0.66067	0	0	0	0	MTMR3	6	GTEx cis-eQTL (MTFP1, Nerve_Tibial); Zoonomia conservation PhyloP (0.819); H3 histone marks (erc2-H3-all; multi-tissue/cell)
		A	intron_variant		MTMR3	Transcript	NM_153050.3	protein_coding	-	1/19	NM_153050.3:c.-138+20405G>A		-	1	0.0353	-	-	8.09	0.66067	0	0	0	0	MTMR3
		A	intron_variant		MTMR3	Transcript	NM_153051.3	protein_coding	-	1/18	NM_153051.3:c.-138+20405G>A		-	1	0.0353	-	-	8.09	0.66067	0	0	0	0	MTMR3
rs2107673	22:29903808-29903808	A	intron_variant	MODIFIER	MTMR3	Transcript	NM_021090.4	protein_coding	-	1/19	NM_021090.4:c.-138+20449T>A	rs2107673	-	1	-	-	-	0.204	-0.387488	0	0	0	0	MTMR3	2	Zoonomia conservation PhyloP (-4.123); H3 histone marks (erc2-H3-all; multi-tissue/cell)
		C	intron_variant		MTMR3	Transcript	NM_021090.4	protein_coding	-	1/19	NM_021090.4:c.-138+20449T>C		-	1	0.0395	-	-	0.258	-0.339075	0	0	0	0	MTMR3
		A	intron_variant		MTMR3	Transcript	NM_153050.3	protein_coding	-	1/19	NM_153050.3:c.-138+20449T>A		-	1	-	-	-	0.204	-0.387488	0	0	0	0	MTMR3
		C	intron_variant		MTMR3	Transcript	NM_153050.3	protein_coding	-	1/19	NM_153050.3:c.-138+20449T>C		-	1	0.0395	-	-	0.258	-0.339075	0	0	0	0	MTMR3
		A	intron_variant		MTMR3	Transcript	NM_153051.3	protein_coding	-	1/18	NM_153051.3:c.-138+20449T>A		-	1	-	-	-	0.204	-0.387488	0	0	0	0	MTMR3
		C	intron_variant		MTMR3	Transcript	NM_153051.3	protein_coding	-	1/18	NM_153051.3:c.-138+20449T>C		-	1	0.0395	-	-	0.258	-0.339075	0	0	0	0	MTMR3
rs73396822	22:29904208-29904208	A	intron_variant	MODIFIER	MTMR3	Transcript	NM_021090.4	protein_coding	-	1/19	NM_021090.4:c.-138+20849C>A	rs73396822	-	1	-	-	-	5.187	0.378494	0	0	0	0	MTMR3	4	Zoonomia conservation PhyloP (-0.604); DNase I hotspots (encode, erc, erc2-DHS; multi-tissue/cell); H3 histone marks (erc2-H3-all; multi-tissue/cell); CRISPR sgRNAs Targeting ENCODE4 Regulatory Elements
		G	intron_variant		MTMR3	Transcript	NM_021090.4	protein_coding	-	1/19	NM_021090.4:c.-138+20849C>G		-	1	0.0395	-	-	5.379	0.395746	0	0	0	0	MTMR3
		A	intron_variant		MTMR3	Transcript	NM_153050.3	protein_coding	-	1/19	NM_153050.3:c.-138+20849C>A		-	1	-	-	-	5.187	0.378494	0	0	0	0	MTMR3
		G	intron_variant		MTMR3	Transcript	NM_153050.3	protein_coding	-	1/19	NM_153050.3:c.-138+20849C>G		-	1	0.0395	-	-	5.379	0.395746	0	0	0	0	MTMR3
		A	intron_variant		MTMR3	Transcript	NM_153051.3	protein_coding	-	1/18	NM_153051.3:c.-138+20849C>A		-	1	-	-	-	5.187	0.378494	0	0	0	0	MTMR3
		G	intron_variant		MTMR3	Transcript	NM_153051.3	protein_coding	-	1/18	NM_153051.3:c.-138+20849C>G		-	1	0.0395	-	-	5.379	0.395746	0	0	0	0	MTMR3
rs73396823	22:29904279-29904279	A	intron_variant	MODIFIER	MTMR3	Transcript	NM_021090.4	protein_coding	-	1/19	NM_021090.4:c.-138+20920G>A	rs73396823	-	1	0.0395	-	-	0.683	-0.140447	0	0	0	0	MTMR3	5	CATO score (0.0322); Zoonomia conservation PhyloP (-1.825); DNase I hotspots (encode, erc, erc2-DHS; multi-tissue/cell); H3 histone marks (erc2-H3-all; multi-tissue/cell)
		C	intron_variant		MTMR3	Transcript	NM_021090.4	protein_coding	-	1/19	NM_021090.4:c.-138+20920G>C		-	1	-	-	-	0.572	-0.177142	0	0	0	0	MTMR3
		A	intron_variant		MTMR3	Transcript	NM_153050.3	protein_coding	-	1/19	NM_153050.3:c.-138+20920G>A		-	1	0.0395	-	-	0.683	-0.140447	0	0	0	0	MTMR3
		C	intron_variant		MTMR3	Transcript	NM_153050.3	protein_coding	-	1/19	NM_153050.3:c.-138+20920G>C		-	1	-	-	-	0.572	-0.177142	0	0	0	0	MTMR3
		A	intron_variant		MTMR3	Transcript	NM_153051.3	protein_coding	-	1/18	NM_153051.3:c.-138+20920G>A		-	1	0.0395	-	-	0.683	-0.140447	0	0	0	0	MTMR3
		C	intron_variant		MTMR3	Transcript	NM_153051.3	protein_coding	-	1/18	NM_153051.3:c.-138+20920G>C		-	1	-	-	-	0.572	-0.177142	0	0	0	0	MTMR3
rs2051858	22:29904422-29904422	T	intron_variant	MODIFIER	MTMR3	Transcript	NM_021090.4	protein_coding	-	1/19	NM_021090.4:c.-138+21063C>T	rs2051858, COSV60307792	-	1	0.0395	0,1	0,1	1.027	-0.055267	0	0	0	0	MTMR3	4	Zoonomia conservation PhyloP (-1.164); DNase I hotspots (blueprint, encode, erc, erc2-DHS; multi-tissue/cell); H3 histone marks (erc2-H3-all; multi-tissue/cell)
		T	intron_variant		MTMR3	Transcript	NM_153050.3	protein_coding	-	1/19	NM_153050.3:c.-138+21063C>T		-	1	0.0395	0,1	0,1	1.027	-0.055267	0	0	0	0	MTMR3
		T	intron_variant		MTMR3	Transcript	NM_153051.3	protein_coding	-	1/18	NM_153051.3:c.-138+21063C>T		-	1	0.0395	0,1	0,1	1.027	-0.055267	0	0	0	0	MTMR3
rs2051859	22:29904532-29904532	A	intron_variant	MODIFIER	MTMR3	Transcript	NM_021090.4	protein_coding	-	1/19	NM_021090.4:c.-138+21173G>A	rs2051859	-	1	0.0395	-	-	4.256	0.29718	0	0	0	0	MTMR3	5	TF binding motif; Zoonomia conservation PhyloP (0.542); DNase I hotspots (blueprint, encode, erc; multi-tissue/cell); H3 histone marks (erc2-H3-all; multi-tissue/cell); CRISPR sgRNAs Targeting ENCODE4 Regulatory Elements
		A	intron_variant		MTMR3	Transcript	NM_153050.3	protein_coding	-	1/19	NM_153050.3:c.-138+21173G>A		-	1	0.0395	-	-	4.256	0.29718	0	0	0	0	MTMR3
		A	intron_variant		MTMR3	Transcript	NM_153051.3	protein_coding	-	1/18	NM_153051.3:c.-138+21173G>A		-	1	0.0395	-	-	4.256	0.29718	0	0	0	0	MTMR3
rs73396826	22:29906042-29906042	A	intron_variant	MODIFIER	MTMR3	Transcript	NM_021090.4	protein_coding	-	1/19	NM_021090.4:c.-138+22683G>A	rs73396826	-	1	0.0395	-	-	0.281	-0.321129	0	0	0	0	MTMR3	5	CATO score (0.0794); Zoonomia conservation PhyloP (-0.544); DNase I hotspots (encode, erc; multi-tissue/cell); H3 histone marks (erc2-H3-all; multi-tissue/cell)
		A	intron_variant		MTMR3	Transcript	NM_153050.3	protein_coding	-	1/19	NM_153050.3:c.-138+22683G>A		-	1	0.0395	-	-	0.281	-0.321129	0	0	0	0	MTMR3
		A	intron_variant		MTMR3	Transcript	NM_153051.3	protein_coding	-	1/18	NM_153051.3:c.-138+22683G>A		-	1	0.0395	-	-	0.281	-0.321129	0	0	0	0	MTMR3
rs73396827	22:29906123-29906123	T	intron_variant	MODIFIER	MTMR3	Transcript	NM_021090.4	protein_coding	-	1/19	NM_021090.4:c.-138+22764C>T	rs73396827	-	1	0.0395	-	-	0.952	-0.071183	0	0	0.04	0	MTMR3	6	TF binding motif; CATO score (0.0216); Zoonomia conservation PhyloP (-0.056); DNase I hotspots (encode, erc; multi-tissue/cell); H3 histone marks (erc2-H3-all; multi-tissue/cell)
		T	intron_variant		MTMR3	Transcript	NM_153050.3	protein_coding	-	1/19	NM_153050.3:c.-138+22764C>T		-	1	0.0395	-	-	0.952	-0.071183	0	0	0.04	0	MTMR3
		T	intron_variant		MTMR3	Transcript	NM_153051.3	protein_coding	-	1/18	NM_153051.3:c.-138+22764C>T		-	1	0.0395	-	-	0.952	-0.071183	0	0	0.04	0	MTMR3
rs73396828	22:29906206-29906206	C	intron_variant	MODIFIER	MTMR3	Transcript	NM_021090.4	protein_coding	-	1/19	NM_021090.4:c.-138+22847T>C	rs73396828	-	1	0.0389	-	-	1.86	0.072989	0	0	0	0	MTMR3	4	Zoonomia conservation PhyloP (0.133); DNase I hotspots (encode, erc; skin, uterus, fetal stomach); H3 histone marks (erc2-H3-all; multi-tissue/cell)
		C	intron_variant		MTMR3	Transcript	NM_153050.3	protein_coding	-	1/19	NM_153050.3:c.-138+22847T>C		-	1	0.0389	-	-	1.86	0.072989	0	0	0	0	MTMR3
		C	intron_variant		MTMR3	Transcript	NM_153051.3	protein_coding	-	1/18	NM_153051.3:c.-138+22847T>C		-	1	0.0389	-	-	1.86	0.072989	0	0	0	0	MTMR3
rs73396830	22:29906213-29906213	G	intron_variant	MODIFIER	MTMR3	Transcript	NM_021090.4	protein_coding	-	1/19	NM_021090.4:c.-138+22854A>G	rs73396830	-	1	0.0389	-	-	0.226	-0.366736	0	0	0	0	MTMR3	4	Zoonomia conservation PhyloP (-0.221); H3 histone marks (erc2-H3-all; multi-tissue/cell)
		G	intron_variant		MTMR3	Transcript	NM_153050.3	protein_coding	-	1/19	NM_153050.3:c.-138+22854A>G		-	1	0.0389	-	-	0.226	-0.366736	0	0	0	0	MTMR3
		G	intron_variant		MTMR3	Transcript	NM_153051.3	protein_coding	-	1/18	NM_153051.3:c.-138+22854A>G		-	1	0.0389	-	-	0.226	-0.366736	0	0	0	0	MTMR3
rs73396831	22:29906421-29906421	T	intron_variant	MODIFIER	MTMR3	Transcript	NM_021090.4	protein_coding	-	1/19	NM_021090.4:c.-138+23062C>T	rs73396831	-	1	0.0395	-	-	1.009	-0.059022	0	0	0	0	MTMR3	5	TF binding motif; Zoonomia conservation PhyloP (-1.647); DNase I hotspots (encode; blood); H3 histone marks (erc2-H3-all; multi-tissue/cell)
		T	intron_variant		MTMR3	Transcript	NM_153050.3	protein_coding	-	1/19	NM_153050.3:c.-138+23062C>T		-	1	0.0395	-	-	1.009	-0.059022	0	0	0	0	MTMR3
		T	intron_variant		MTMR3	Transcript	NM_153051.3	protein_coding	-	1/18	NM_153051.3:c.-138+23062C>T		-	1	0.0395	-	-	1.009	-0.059022	0	0	0	0	MTMR3
rs112056808	22:29907171-29907171	T	intron_variant	MODIFIER	MTMR3	Transcript	NM_021090.4	protein_coding	-	1/19	NM_021090.4:c.-138+23812C>T	rs112056808	-	1	0.0395	-	-	1.207	-0.021462	0	0	0	0	MTMR3	3	TF binding motif; Zoonomia conservation PhyloP (-0.249); multi-tissue/cell); H3 histone marks (erc2-H3-all; multi-tissue/cell)
		T	intron_variant		MTMR3	Transcript	NM_153050.3	protein_coding	-	1/19	NM_153050.3:c.-138+23812C>T		-	1	0.0395	-	-	1.207	-0.021462	0	0	0	0	MTMR3
		T	intron_variant		MTMR3	Transcript	NM_153051.3	protein_coding	-	1/18	NM_153051.3:c.-138+23812C>T		-	1	0.0395	-	-	1.207	-0.021462	0	0	0	0	MTMR3
rs550468632	22:29908987-29908987	C	intron_variant	MODIFIER	MTMR3	Transcript	NM_021090.4	protein_coding	-	1/19	NM_021090.4:c.-138+25628T>C	rs550468632	-	1	0.0375	-	-	0.195	-0.396857	0	0	0	0	MTMR3	Not Available	Not Available
		C	intron_variant		MTMR3	Transcript	NM_153050.3	protein_coding	-	1/19	NM_153050.3:c.-138+25628T>C		-	1	0.0375	-	-	0.195	-0.396857	0	0	0	0	MTMR3
		C	intron_variant		MTMR3	Transcript	NM_153051.3	protein_coding	-	1/18	NM_153051.3:c.-138+25628T>C		-	1	0.0375	-	-	0.195	-0.396857	0	0	0	0	MTMR3
rs73396841	22:29909799-29909799	C	intron_variant	MODIFIER	MTMR3	Transcript	NM_021090.4	protein_coding	-	1/19	NM_021090.4:c.-138+26440T>C	rs73396841	-	1	0.0395	-	-	0.02	-0.837147	0	0	0	0	MTMR3	2	Zoonomia conservation PhyloP (-0.208); H3 histone marks (erc2-H3-all; multi-tissue/cell)
		C	intron_variant		MTMR3	Transcript	NM_153050.3	protein_coding	-	1/19	NM_153050.3:c.-138+26440T>C		-	1	0.0395	-	-	0.02	-0.837147	0	0	0	0	MTMR3
		C	intron_variant		MTMR3	Transcript	NM_153051.3	protein_coding	-	1/18	NM_153051.3:c.-138+26440T>C		-	1	0.0395	-	-	0.02	-0.837147	0	0	0	0	MTMR3
rs73396843	22:29910808-29910808	G	intron_variant	MODIFIER	MTMR3	Transcript	NM_021090.4	protein_coding	-	1/19	NM_021090.4:c.-138+27449T>G	rs73396843	-	1	0.0353	-	-	1.936	0.082164	0	0	0	0	MTMR3	6	GTEx cis-eQTL (MTFP1, Nerve_Tibial); Zoonomia conservation PhyloP (0.46); DNase I hotspots (encode, erc; multi-tissue/cell); H3 histone marks (erc2-H3-all; multi-tissue/cell)
		G	intron_variant		MTMR3	Transcript	NM_153050.3	protein_coding	-	1/19	NM_153050.3:c.-138+27449T>G		-	1	0.0353	-	-	1.936	0.082164	0	0	0	0	MTMR3
		G	intron_variant		MTMR3	Transcript	NM_153051.3	protein_coding	-	1/18	NM_153051.3:c.-138+27449T>G		-	1	0.0353	-	-	1.936	0.082164	0	0	0	0	MTMR3
rs7291683	22:29911218-29911218	T	intron_variant	MODIFIER	MTMR3	Transcript	NM_021090.4	protein_coding	-	1/19	NM_021090.4:c.-138+27859C>T	rs7291683	-	1	0.0395	-	-	3.236	0.209761	0	0	0	0	MTMR3	4	Zoonomia conservation PhyloP (0.194); DNase I hotspots (erc; IPS cell); H3 histone marks (erc2-H3-all; multi-tissue/cell)
		T	intron_variant		MTMR3	Transcript	NM_153050.3	protein_coding	-	1/19	NM_153050.3:c.-138+27859C>T		-	1	0.0395	-	-	3.236	0.209761	0	0	0	0	MTMR3
		T	intron_variant		MTMR3	Transcript	NM_153051.3	protein_coding	-	1/18	NM_153051.3:c.-138+27859C>T		-	1	0.0395	-	-	3.236	0.209761	0	0	0	0	MTMR3
rs73396856	22:29911621-29911621	A	intron_variant	MODIFIER	MTMR3	Transcript	NM_021090.4	protein_coding	-	1/19	NM_021090.4:c.-138+28262C>A	rs73396856	-	1	-	-	-	1.996	0.089216	0	0	0	0	MTMR3	6	GTEx cis-eQTL (MTFP1, Nerve_Tibial); Zoonomia conservation PhyloP (0.586); DNase I hotspots (erc; fetal adrenal); H3 histone marks (erc2-H3-all; multi-tissue/cell)
		G	intron_variant		MTMR3	Transcript	NM_021090.4	protein_coding	-	1/19	NM_021090.4:c.-138+28262C>G		-	1	0.0353	-	-	2.149	0.106468	0	0	0	0	MTMR3
		A	intron_variant		MTMR3	Transcript	NM_153050.3	protein_coding	-	1/19	NM_153050.3:c.-138+28262C>A		-	1	-	-	-	1.996	0.089216	0	0	0	0	MTMR3
		G	intron_variant		MTMR3	Transcript	NM_153050.3	protein_coding	-	1/19	NM_153050.3:c.-138+28262C>G		-	1	0.0353	-	-	2.149	0.106468	0	0	0	0	MTMR3
		A	intron_variant		MTMR3	Transcript	NM_153051.3	protein_coding	-	1/18	NM_153051.3:c.-138+28262C>A		-	1	-	-	-	1.996	0.089216	0	0	0	0	MTMR3
		G	intron_variant		MTMR3	Transcript	NM_153051.3	protein_coding	-	1/18	NM_153051.3:c.-138+28262C>G		-	1	0.0353	-	-	2.149	0.106468	0	0	0	0	MTMR3
rs73396863	22:29913097-29913097	A	intron_variant	MODIFIER	MTMR3	Transcript	NM_021090.4	protein_coding	-	1/19	NM_021090.4:c.-138+29738T>A	rs73396863	-	1	0.0393	-	-	1.817	0.067613	0	0	0	0	MTMR3	7	ABC (MTMR3; derived mesenchymal stem cells); TF binding motif; Zoonomia conservation PhyloP (-0.375); DNase I hotspots (blueprint, encode, erc, erc2-DHS; multi-tissue/cell); H3 histone marks (erc2-H3-all; multi-tissue/cell)
		A	intron_variant		MTMR3	Transcript	NM_153050.3	protein_coding	-	1/19	NM_153050.3:c.-138+29738T>A		-	1	0.0393	-	-	1.817	0.067613	0	0	0	0	MTMR3
		A	intron_variant		MTMR3	Transcript	NM_153051.3	protein_coding	-	1/18	NM_153051.3:c.-138+29738T>A		-	1	0.0393	-	-	1.817	0.067613	0	0	0	0	MTMR3
rs73396885	22:29924436-29924436	A	intron_variant	MODIFIER	MTMR3	Transcript	NM_021090.4	protein_coding	-	1/19	NM_021090.4:c.-137-32600C>A	rs73396885	-	1	0.0353	-	-	1.188	-0.024806	0	0	0	0	MTMR3	6	GTEx cis-eQTL (MTFP1, Nerve_Tibial); Zoonomia conservation PhyloP (-0.116); DNase I hotspots (encode, erc; embryonic lung, fetal lung); H3 histone marks (erc2-H3-all; multi-tissue/cell)
		A	intron_variant		MTMR3	Transcript	NM_153050.3	protein_coding	-	1/19	NM_153050.3:c.-137-32600C>A		-	1	0.0353	-	-	1.188	-0.024806	0	0	0	0	MTMR3
		A	intron_variant		MTMR3	Transcript	NM_153051.3	protein_coding	-	1/18	NM_153051.3:c.-137-32600C>A		-	1	0.0353	-	-	1.188	-0.024806	0	0	0	0	MTMR3
		A	regulatory_region_variant		-	RegulatoryFeature	ENSR00001059246	enhancer	-	-	-		-	-	0.0353	-	-	1.188	-0.024806	-	-	-	-	-
rs60098050	22:29926719-29926719	G	intron_variant	MODIFIER	MTMR3	Transcript	NM_021090.4	protein_coding	-	1/19	NM_021090.4:c.-137-30317A>G	rs60098050	-	1	0.0353	-	-	6.904	0.538696	0	0	0	0	MTMR3	5	GTEx cis-eQTL (MTFP1, Nerve_Tibial); TF binding motif; Zoonomia conservation PhyloP (-0.178); H3 histone marks (erc2-H3-all; multi-tissue/cell)
		G	intron_variant		MTMR3	Transcript	NM_153050.3	protein_coding	-	1/19	NM_153050.3:c.-137-30317A>G		-	1	0.0353	-	-	6.904	0.538696	0	0	0	0	MTMR3
		G	intron_variant		MTMR3	Transcript	NM_153051.3	protein_coding	-	1/18	NM_153051.3:c.-137-30317A>G		-	1	0.0353	-	-	6.904	0.538696	0	0	0	0	MTMR3
rs111317522	22:29928460-29928460	T	intron_variant	MODIFIER	MTMR3	Transcript	NM_021090.4	protein_coding	-	1/19	NM_021090.4:c.-137-28576C>T	rs111317522	-	1	0.0353	-	-	1.598	0.03889	0	0	0	0	MTMR3	4	GTEx cis-eQTL (MTFP1, Nerve_Tibial); Zoonomia conservation PhyloP (0.331); H3 histone marks (erc2-H3-all; multi-tissue/cell)
		T	intron_variant		MTMR3	Transcript	NM_153050.3	protein_coding	-	1/19	NM_153050.3:c.-137-28576C>T		-	1	0.0353	-	-	1.598	0.03889	0	0	0	0	MTMR3
		T	intron_variant		MTMR3	Transcript	NM_153051.3	protein_coding	-	1/18	NM_153051.3:c.-137-28576C>T		-	1	0.0353	-	-	1.598	0.03889	0	0	0	0	MTMR3
		T	regulatory_region_variant		-	RegulatoryFeature	ENSR00001059247	enhancer	-	-	-		-	-	0.0353	-	-	1.598	0.03889	-	-	-	-	-
rs73396896	22:29931253-29931253	A	intron_variant	MODIFIER	MTMR3	Transcript	NM_021090.4	protein_coding	-	1/19	NM_021090.4:c.-137-25783C>A	rs73396896	-	1	0.0353	-	-	13.9	1.2343	0	0	0	0	MTMR3	6	GTEx cis-eQTL (MTFP1, Nerve_Tibial); Zoonomia conservation PhyloP (2.311); DNase I hotspots (blueprint, erc; multi-tissue/cell); H3 histone marks (erc2-H3-all; multi-tissue/cell)
		T	intron_variant		MTMR3	Transcript	NM_021090.4	protein_coding	-	1/19	NM_021090.4:c.-137-25783C>T		-	1	-	-	-	14.34	1.29383	0	0	0	0	MTMR3
		A	intron_variant		MTMR3	Transcript	NM_153050.3	protein_coding	-	1/19	NM_153050.3:c.-137-25783C>A		-	1	0.0353	-	-	13.9	1.2343	0	0	0	0	MTMR3
		T	intron_variant		MTMR3	Transcript	NM_153050.3	protein_coding	-	1/19	NM_153050.3:c.-137-25783C>T		-	1	-	-	-	14.34	1.29383	0	0	0	0	MTMR3
		A	intron_variant		MTMR3	Transcript	NM_153051.3	protein_coding	-	1/18	NM_153051.3:c.-137-25783C>A		-	1	0.0353	-	-	13.9	1.2343	0	0	0	0	MTMR3
		T	intron_variant		MTMR3	Transcript	NM_153051.3	protein_coding	-	1/18	NM_153051.3:c.-137-25783C>T		-	1	-	-	-	14.34	1.29383	0	0	0	0	MTMR3
		A	regulatory_region_variant		-	RegulatoryFeature	ENSR00001059247	enhancer	-	-	-		-	-	0.0353	-	-	13.9	1.2343	-	-	-	-	-
		T	regulatory_region_variant		-	RegulatoryFeature	ENSR00001059247	enhancer	-	-	-		-	-	-	-	-	14.34	1.29383	-	-	-	-	-
rs113048784	22:29934106-29934106	A	intron_variant	MODIFIER	MTMR3	Transcript	NM_021090.4	protein_coding	-	1/19	NM_021090.4:c.-137-22930G>A	rs113048784	-	1	0.0353	-	-	1.133	-0.034778	0	0	0	0	MTMR3	5	GTEx cis-eQTL (MTFP1, Nerve_Tibial); CATO score (0.0182); Zoonomia conservation PhyloP (0.68); H3 histone marks (erc2-H3-all; multi-tissue/cell)
		A	intron_variant		MTMR3	Transcript	NM_153050.3	protein_coding	-	1/19	NM_153050.3:c.-137-22930G>A		-	1	0.0353	-	-	1.133	-0.034778	0	0	0	0	MTMR3
		A	intron_variant		MTMR3	Transcript	NM_153051.3	protein_coding	-	1/18	NM_153051.3:c.-137-22930G>A		-	1	0.0353	-	-	1.133	-0.034778	0	0	0	0	MTMR3
rs73396902	22:29935150-29935150	G	intron_variant	MODIFIER	MTMR3	Transcript	NM_021090.4	protein_coding	-	1/19	NM_021090.4:c.-137-21886A>G	rs73396902	-	1	0.0355	-	-	8.524	0.707482	0	0	0	0	MTMR3	6	GTEx cis-eQTL (MTFP1, Nerve_Tibial); Zoonomia conservation PhyloP (-0.288); DNase I hotspots (encode, erc; multi-tissue/cell); H3 histone marks (erc2-H3-all; multi-tissue/cell); CRISPR sgRNAs Targeting ENCODE4 Regulatory Elements
		G	intron_variant		MTMR3	Transcript	NM_153050.3	protein_coding	-	1/19	NM_153050.3:c.-137-21886A>G		-	1	0.0355	-	-	8.524	0.707482	0	0	0	0	MTMR3
		G	intron_variant		MTMR3	Transcript	NM_153051.3	protein_coding	-	1/18	NM_153051.3:c.-137-21886A>G		-	1	0.0355	-	-	8.524	0.707482	0	0	0	0	MTMR3
rs60751132	22:29935766-29935766	A	intron_variant	MODIFIER	MTMR3	Transcript	NM_021090.4	protein_coding	-	1/19	NM_021090.4:c.-137-21270G>A	rs60751132, COSV60308265	-	1	0.0353	0,1	0,1	0.785	-0.11165	0	0	0	0	MTMR3	7	GTEx cis-eQTL (MTFP1, Nerve_Tibial); CATO score (0.0795); Zoonomia conservation PhyloP (-0.582); DNase I hotspots (encode; prostate); H3 histone marks (erc2-H3-all; multi-tissue/cell); CRISPR sgRNAs Targeting ENCODE4 Regulatory Elements
		A	intron_variant		MTMR3	Transcript	NM_153050.3	protein_coding	-	1/19	NM_153050.3:c.-137-21270G>A		-	1	0.0353	0,1	0,1	0.785	-0.11165	0	0	0	0	MTMR3
		A	intron_variant		MTMR3	Transcript	NM_153051.3	protein_coding	-	1/18	NM_153051.3:c.-137-21270G>A		-	1	0.0353	0,1	0,1	0.785	-0.11165	0	0	0	0	MTMR3
		A	regulatory_region_variant		-	RegulatoryFeature	ENSR00000669734	enhancer	-	-	-		-	-	0.0353	0,1	0,1	0.785	-0.11165	-	-	-	-	-
rs112804604	22:29936137-29936138	-	intron_variant	MODIFIER	MTMR3	Transcript	NM_021090.4	protein_coding	-	1/19	NM_021090.4:c.-137-20898del	rs112804604	-	1	0.0353	-	-	3.772	0.255812	0	0	0	0	MTMR3	6	GTEx cis-eQTL (MTFP1, Nerve_Tibial); Zoonomia conservation PhyloP (0.68); DNase I hotspots (encode, erc; multi-tissue/cell); H3 histone marks (erc2-H3-all; multi-tissue/cell); CRISPR sgRNAs Targeting ENCODE4 Regulatory Elements
		-	intron_variant		MTMR3	Transcript	NM_153050.3	protein_coding	-	1/19	NM_153050.3:c.-137-20898del		-	1	0.0353	-	-	3.772	0.255812	0	0	0	0	MTMR3
		-	intron_variant		MTMR3	Transcript	NM_153051.3	protein_coding	-	1/18	NM_153051.3:c.-137-20898del		-	1	0.0353	-	-	3.772	0.255812	0	0	0	0	MTMR3
		-	regulatory_region_variant		-	RegulatoryFeature	ENSR00000669734	enhancer	-	-	-		-	-	0.0353	-	-	3.772	0.255812	-	-	-	-	-
rs111908292	22:29939914-29939914	G	intron_variant	MODIFIER	MTMR3	Transcript	NM_021090.4	protein_coding	-	1/19	NM_021090.4:c.-137-17122A>G	rs111908292	-	1	0.0353	-	-	3.052	0.193727	0	0	0	0	MTMR3	8	GTEx cis-eQTL (MTFP1, Nerve_Tibial); eQTLGen blood cis-eQTL (ASCC2); TF binding motif; CATO score (0.0371); Zoonomia conservation PhyloP (0.271); DNase I hotspots (encode, erc; eye, fetal large intestine); H3 histone marks (erc2-H3-all; multi-tissue/cell); CRISPR sgRNAs Targeting ENCODE4 Regulatory Elements
		G	intron_variant		MTMR3	Transcript	NM_153050.3	protein_coding	-	1/19	NM_153050.3:c.-137-17122A>G		-	1	0.0353	-	-	3.052	0.193727	0	0	0	0	MTMR3
		G	intron_variant		MTMR3	Transcript	NM_153051.3	protein_coding	-	1/18	NM_153051.3:c.-137-17122A>G		-	1	0.0353	-	-	3.052	0.193727	0	0	0	0	MTMR3
rs113140876	22:29940180-29940180	G	intron_variant	MODIFIER	MTMR3	Transcript	NM_021090.4	protein_coding	-	1/19	NM_021090.4:c.-137-16856A>G	rs113140876	-	1	0.0353	-	-	4.351	0.30537	0	0	0	0	MTMR3	4	GTEx cis-eQTL (MTFP1, Nerve_Tibial); Zoonomia conservation PhyloP (0.135); H3 histone marks (erc2-H3-all; multi-tissue/cell)
		G	intron_variant		MTMR3	Transcript	NM_153050.3	protein_coding	-	1/19	NM_153050.3:c.-137-16856A>G		-	1	0.0353	-	-	4.351	0.30537	0	0	0	0	MTMR3
		G	intron_variant		MTMR3	Transcript	NM_153051.3	protein_coding	-	1/18	NM_153051.3:c.-137-16856A>G		-	1	0.0353	-	-	4.351	0.30537	0	0	0	0	MTMR3
rs73398629	22:29949551-29949551	C	intron_variant	MODIFIER	MTMR3	Transcript	NM_021090.4	protein_coding	-	1/19	NM_021090.4:c.-137-7485A>C	rs73398629	-	1	0.0353	-	-	4.695	0.335157	0	0	0	0	MTMR3	7	GTEx cis-eQTL (MTFP1, Nerve_Tibial); eQTLGen blood cis-eQTL (ASCC2); TF binding motif; Zoonomia conservation PhyloP (0.354); DNase I hotspots (encode, erc; liver, fetal muscle); H3 histone marks (erc2-H3-all; multi-tissue/cell); CRISPR sgRNAs Targeting ENCODE4 Regulatory Elements
		C	intron_variant		MTMR3	Transcript	NM_153050.3	protein_coding	-	1/19	NM_153050.3:c.-137-7485A>C		-	1	0.0353	-	-	4.695	0.335157	0	0	0	0	MTMR3
		C	intron_variant		MTMR3	Transcript	NM_153051.3	protein_coding	-	1/18	NM_153051.3:c.-137-7485A>C		-	1	0.0353	-	-	4.695	0.335157	0	0	0	0	MTMR3
		C	regulatory_region_variant		-	RegulatoryFeature	ENSR00001059251	enhancer	-	-	-		-	-	0.0353	-	-	4.695	0.335157	-	-	-	-	-
rs73398630	22:29949778-29949778	A	intron_variant	MODIFIER	MTMR3	Transcript	NM_021090.4	protein_coding	-	1/19	NM_021090.4:c.-137-7258G>A	rs73398630	-	1	0.0355	-	-	0.685	-0.139895	0	0	0	0	MTMR3	7	GTEx cis-eQTL (MTFP1, Nerve_Tibial); TF binding motif; Zoonomia conservation PhyloP (-0.457); DNase I hotspots (encode, erc; multi-tissue/cell); H3 histone marks (erc2-H3-all; multi-tissue/cell)
		A	intron_variant		MTMR3	Transcript	NM_153050.3	protein_coding	-	1/19	NM_153050.3:c.-137-7258G>A		-	1	0.0355	-	-	0.685	-0.139895	0	0	0	0	MTMR3
		A	intron_variant		MTMR3	Transcript	NM_153051.3	protein_coding	-	1/18	NM_153051.3:c.-137-7258G>A		-	1	0.0355	-	-	0.685	-0.139895	0	0	0	0	MTMR3
		A	regulatory_region_variant		-	RegulatoryFeature	ENSR00001059251	enhancer	-	-	-		-	-	0.0355	-	-	0.685	-0.139895	-	-	-	-	-
rs60093195	22:29958748-29958748	G	intron_variant	MODIFIER	MTMR3	Transcript	NM_021090.4	protein_coding	-	2/19	NM_021090.4:c.-85+1660A>G	rs60093195	-	1	0.0353	-	-	0.783	-0.112082	0	0	0	0	MTMR3	8	GTEx cis-eQTL (MTFP1, Nerve_Tibial); eQTLGen blood cis-eQTL (ASCC2); TF binding motif; CATO score (0.0435); Zoonomia conservation PhyloP (-0.181); DNase I hotspots (encode, erc; multi-tissue/cell); H3 histone marks (erc2-H3-all; multi-tissue/cell)
		G	intron_variant		MTMR3	Transcript	NM_153050.3	protein_coding	-	2/19	NM_153050.3:c.-85+1660A>G		-	1	0.0353	-	-	0.783	-0.112082	0	0	0	0	MTMR3
		G	intron_variant		MTMR3	Transcript	NM_153051.3	protein_coding	-	2/18	NM_153051.3:c.-85+1660A>G		-	1	0.0353	-	-	0.783	-0.112082	0	0	0	0	MTMR3
rs58564057	22:29962609-29962609	T	intron_variant	MODIFIER	MTMR3	Transcript	NM_021090.4	protein_coding	-	2/19	NM_021090.4:c.-85+5521C>T	rs58564057	-	1	0.0353	-	-	0.64	-0.153991	0	0	0	0	MTMR3	8	GTEx cis-eQTL (MTFP1, Nerve_Tibial); eQTLGen blood cis-eQTL (ASCC2); TF binding motif; CATO score (0.0284); Zoonomia conservation PhyloP (-1.186); DNase I hotspots (encode, erc; blood, fetal small intestine, fetal lung); H3 histone marks (erc2-H3-all; multi-tissue/cell)
		T	intron_variant		MTMR3	Transcript	NM_153050.3	protein_coding	-	2/19	NM_153050.3:c.-85+5521C>T		-	1	0.0353	-	-	0.64	-0.153991	0	0	0	0	MTMR3
		T	intron_variant		MTMR3	Transcript	NM_153051.3	protein_coding	-	2/18	NM_153051.3:c.-85+5521C>T		-	1	0.0353	-	-	0.64	-0.153991	0	0	0	0	MTMR3
rs73398654	22:29980789-29980789	G	intron_variant	MODIFIER	MTMR3	Transcript	NM_021090.4	protein_coding	-	5/19	NM_021090.4:c.210+1737C>G	rs73398654	-	1	0.0353	-	-	0.248	-0.347456	0	0	0	0	MTMR3	7	GTEx cis-eQTL (MTFP1, Nerve_Tibial); eQTLGen blood cis-eQTL (ASCC2); CATO score (0.0267); Zoonomia conservation PhyloP (-0.05); DNase I hotspots (erc; multi-tissue/cell); H3 histone marks (erc2-H3-all; multi-tissue/cell)
		G	intron_variant		MTMR3	Transcript	NM_153050.3	protein_coding	-	5/19	NM_153050.3:c.210+1737C>G		-	1	0.0353	-	-	0.248	-0.347456	0	0	0	0	MTMR3
		G	intron_variant		MTMR3	Transcript	NM_153051.3	protein_coding	-	5/18	NM_153051.3:c.210+1737C>G		-	1	0.0353	-	-	0.248	-0.347456	0	0	0	0	MTMR3
rs73398659	22:29986440-29986440	A	intron_variant	MODIFIER	MTMR3	Transcript	NM_021090.4	protein_coding	-	5/19	NM_021090.4:c.211-2040G>A	rs73398659	-	1	0.0353	-	-	0.062	-0.630548	0	0	0	0	MTMR3	6	GTEx cis-eQTL (MTFP1, Nerve_Tibial); eQTLGen blood cis-eQTL (ASCC2); Zoonomia conservation PhyloP (-1.482); DNase I hotspots (erc; multi-tissue/cell); H3 histone marks (erc2-H3-all; multi-tissue/cell)
		A	intron_variant		MTMR3	Transcript	NM_153050.3	protein_coding	-	5/19	NM_153050.3:c.211-2040G>A		-	1	0.0353	-	-	0.062	-0.630548	0	0	0	0	MTMR3
		A	intron_variant		MTMR3	Transcript	NM_153051.3	protein_coding	-	5/18	NM_153051.3:c.211-2040G>A		-	1	0.0353	-	-	0.062	-0.630548	0	0	0	0	MTMR3
		A	regulatory_region_variant		-	RegulatoryFeature	ENSR00000669742	enhancer	-	-	-		-	-	0.0353	-	-	0.062	-0.630548	-	-	-	-	-
rs73398662	22:29987780-29987780	G	intron_variant	MODIFIER	MTMR3	Transcript	NM_021090.4	protein_coding	-	5/19	NM_021090.4:c.211-700C>G	rs73398662	-	1	0.0353	-	-	1.504	0.02557	0	0	0	0	MTMR3	6	GTEx cis-eQTL (MTFP1, Nerve_Tibial); eQTLGen blood cis-eQTL (ASCC2); Zoonomia conservation PhyloP (-1.004); DNase I hotspots (encode, erc; multi-tissue/cell); H3 histone marks (erc2-H3-all; multi-tissue/cell); CRISPR sgRNAs Targeting ENCODE4 Regulatory Elements
		G	intron_variant		MTMR3	Transcript	NM_153050.3	protein_coding	-	5/19	NM_153050.3:c.211-700C>G		-	1	0.0353	-	-	1.504	0.02557	0	0	0	0	MTMR3
		G	intron_variant		MTMR3	Transcript	NM_153051.3	protein_coding	-	5/18	NM_153051.3:c.211-700C>G		-	1	0.0353	-	-	1.504	0.02557	0	0	0	0	MTMR3
		G	regulatory_region_variant		-	RegulatoryFeature	ENSR00000669742	enhancer	-	-	-		-	-	0.0353	-	-	1.504	0.02557	-	-	-	-	-
rs73398664	22:29989196-29989196	T	intron_variant	MODIFIER	MTMR3	Transcript	NM_021090.4	protein_coding	-	6/19	NM_021090.4:c.293+634G>T	rs73398664	-	1	0.0355	-	-	3.82	0.259886	0	0	0	0	MTMR3	4	GTEx cis-eQTL (MTFP1, Nerve_Tibial); eQTLGen blood cis-eQTL (ASCC2); Zoonomia conservation PhyloP (0.68); H3 histone marks (erc2-H3-all; multi-tissue/cell)
		T	intron_variant		MTMR3	Transcript	NM_153050.3	protein_coding	-	6/19	NM_153050.3:c.293+634G>T		-	1	0.0355	-	-	3.82	0.259886	0	0	0	0	MTMR3
		T	intron_variant		MTMR3	Transcript	NM_153051.3	protein_coding	-	6/18	NM_153051.3:c.293+634G>T		-	1	0.0355	-	-	3.82	0.259886	0	0	0	0	MTMR3
		T	regulatory_region_variant		-	RegulatoryFeature	ENSR00001238990	enhancer	-	-	-		-	-	0.0355	-	-	3.82	0.259886	-	-	-	-	-
rs112672347	22:30004075-30004076	A	intron_variant	MODIFIER	MTMR3	Transcript	NM_021090.4	protein_coding	-	9/19	NM_021090.4:c.671+1083del	rs112672347	-	1	0.0353	-	-	6.746	0.52329	0	0	0	0	MTMR3	6	GTEx cis-eQTL (MTFP1, Nerve_Tibial); Zoonomia conservation PhyloP (0.294); DNase I hotspots (blueprint, encode, erc; multi-tissue/cell); H3 histone marks (erc2-H3-all; multi-tissue/cell)
		A	intron_variant		MTMR3	Transcript	NM_153050.3	protein_coding	-	9/19	NM_153050.3:c.671+1083del		-	1	0.0353	-	-	6.746	0.52329	0	0	0	0	MTMR3
		A	intron_variant		MTMR3	Transcript	NM_153051.3	protein_coding	-	9/18	NM_153051.3:c.671+1083del		-	1	0.0353	-	-	6.746	0.52329	0	0	0	0	MTMR3
		A	upstream_gene_variant		MIR6818	Transcript	NR_106876.1	miRNA	-	-	-		2973	1	0.0353	-	-	6.746	0.52329	-	-	-	-	-
		A	downstream_gene_variant		HORMAD2-AS1	Transcript	NR_110541.2	lncRNA	-	-	-		4670	-1	0.0353	-	-	6.746	0.52329	-	-	-	-	-
rs73398683	22:30004230-30004230	A	intron_variant	MODIFIER	MTMR3	Transcript	NM_021090.4	protein_coding	-	9/19	NM_021090.4:c.671+1237G>A	rs73398683	-	1	0.0353	-	-	9.222	0.782835	0	0	0.02	0	MTMR3	7	GTEx cis-eQTL (MTFP1, Nerve_Tibial); CATO score (0.0421); Zoonomia conservation PhyloP (2.156); DNase I hotspots (encode, erc, erc2-DHS; multi-tissue/cell); H3 histone marks (erc2-H3-all; multi-tissue/cell); CRISPR sgRNAs Targeting ENCODE4 Regulatory Elements
		A	intron_variant		MTMR3	Transcript	NM_153050.3	protein_coding	-	9/19	NM_153050.3:c.671+1237G>A		-	1	0.0353	-	-	9.222	0.782835	0	0	0.02	0	MTMR3
		A	intron_variant		MTMR3	Transcript	NM_153051.3	protein_coding	-	9/18	NM_153051.3:c.671+1237G>A		-	1	0.0353	-	-	9.222	0.782835	0	0	0.02	0	MTMR3
		A	upstream_gene_variant		MIR6818	Transcript	NR_106876.1	miRNA	-	-	-		2819	1	0.0353	-	-	9.222	0.782835	-	-	-	-	-
		A	downstream_gene_variant		HORMAD2-AS1	Transcript	NR_110541.2	lncRNA	-	-	-		4516	-1	0.0353	-	-	9.222	0.782835	-	-	-	-	-
Fine-Mapped SNPs
rs543874	1:177920345-177920345	G	downstream_gene_variant	MODIFIER	SEC16B	Transcript	ENST00000441371.1	protein_coding_CDS_not_defined	-	-	-	rs543874	3611	-1	0.1951	-	1	18.47	1.89745	-	-	-	-	-	5	TF binding motif; Zoonomia conservation PhyloP (1.676); Dnase I hotspots (encode, erc; multi-tissue); H3 histone marks (erc2-H3-all; multi-tissue/cell); CRISPR sgRNAs Targeting ENCODE4 Regulatory Elements
		G	upstream_gene_variant		-	Transcript	ENST00000664407.1	lncRNA	-	-	-		193	-1	0.1951	-	1	18.47	1.89745	-	-	-	-	-
rs1421085	16:53767042-53767042	C	intron_variant, NMD_transcript_variant	MODIFIER	FTO	Transcript	ENST00000464071.1	nonsense_mediated_decay	-	1/7	ENST00000464071.1:c.46-43098T>C	rs1421085, CR119358	-	1	0.2286	0,1	1,1	19.58	2.0431	0	0	0	0	FTO	9	GTEx cis-eQTL (FTO:Skeletal Muscle; IRX3:Pancreas); ABC (RPGRIP1L, FTO: HCT116-ENCODE); TF binding motif; Zoonomia conservation PhyloP (6.313); DNase I hotspots (encode, erc, erc2-DHS; multi-tissue/cell); H3 histone marks (erc2-H3-all; multi-tissue/cell); CRISPR sgRNAs Targeting ENCODE4 Regulatory Elements
		C	intron_variant		FTO	Transcript	ENST00000471389.6	protein_coding	-	1/8	ENST00000471389.6:c.46-43098T>C		-	1	0.2286	0,1	1,1	19.58	2.0431	0	0	0	0	FTO
		C	intron_variant, non_coding_transcript_variant		FTO	Transcript	ENST00000570395.1	protein_coding_CDS_not_defined	-	2/4	ENST00000570395.1:n.193+2762T>C		-	1	0.2286	0,1	1,1	19.58	2.0431	0	0	0	0	FTO
		C	intron_variant, non_coding_transcript_variant		FTO	Transcript	ENST00000636030.1	protein_coding_CDS_not_defined	-	1/9	ENST00000636030.1:n.73-43098T>C		-	1	0.2286	0,1	1,1	19.58	2.0431	0	0	0	0	FTO
		C	intron_variant		FTO	Transcript	ENST00000636218.1	protein_coding	-	1/8	ENST00000636218.1:c.46-43098T>C		-	1	0.2286	0,1	1,1	19.58	2.0431	0	0	0	0	FTO
		C	intron_variant		FTO	Transcript	ENST00000636491.1	protein_coding	-	2/9	ENST00000636491.1:c.28-43098T>C		-	1	0.2286	0,1	1,1	19.58	2.0431	0	0	0	0	FTO
		C	intron_variant, NMD_transcript_variant		FTO	Transcript	ENST00000636992.1	nonsense_mediated_decay	-	1/8	ENST00000636992.1:c.46-43098T>C		-	1	0.2286	0,1	1,1	19.58	2.0431	0	0	0	0	FTO
		C	intron_variant		FTO	Transcript	ENST00000637001.1	protein_coding	-	1/8	ENST00000637001.1:c.46-43098T>C		-	1	0.2286	0,1	1,1	19.58	2.0431	0	0	0	0	FTO
		C	intron_variant, NMD_transcript_variant		FTO	Transcript	ENST00000637562.1	nonsense_mediated_decay	-	1/9	ENST00000637562.1:c.46-43098T>C		-	1	0.2286	0,1	1,1	19.58	2.0431	0	0	0	0	FTO
		C	intron_variant, NMD_transcript_variant		FTO	Transcript	ENST00000637845.1	nonsense_mediated_decay	-	1/10	ENST00000637845.1:c.46-43098T>C		-	1	0.2286	0,1	1,1	19.58	2.0431	0	0	0	0	FTO
		C	intron_variant		FTO	Transcript	ENST00000637969.1	protein_coding	-	1/10	ENST00000637969.1:c.46-43098T>C		-	1	0.2286	0,1	1,1	19.58	2.0431	0	0	0	0	FTO
		C	regulatory_region_variant		-	RegulatoryFeature	ENSR00001001829	enhancer	-	-	-		-	-	0.2286	0,1	1,1	19.58	2.0431	-	-	-	-	-
rs6567160	18:60161902-60161902	C	upstream_gene_variant	MODIFIER	RNU4-17P	Transcript	ENST00000365598.1	snRNA	-	-	-	rs6567160	1665	1	0.2232	-	1	17.03	1.70071	-	-	-	-	-	7	GTEx cis-eQTL (MC4R: testis); TF binding motif; Zoonomia conservation PhyloP (1.18); DNase I hotspots (erc; Fetal Muscle and Blood); H3 histone marks (erc2-H3-all; multi-tissue/cell)
		C	downstream_gene_variant		-	Transcript	ENST00000588794.1	lncRNA	-	-	-		707	1	0.2232	-	1	17.03	1.70071	-	-	-	-	-
rs55731973	19:47113120-47113120	T	intron_variant	MODIFIER	ZC3H4	Transcript	ENST00000253048.10	protein_coding	-	1/14	ENST00000253048.10:c.-5-531C>A	rs55731973, COSV53411393	-	-1	0.3744	0,1	0,1	18.84	1.94497	0	0	0	0	ZC3H4	10	GTEx cis-eQTL (DHX34: Adipose_Subcutaneous; SAE1: multi-tissue); eQTLGen blood cis-eQTL; ABC (TMEM160, ZC3H4, SAE1: multi-tissue/cell); TF binding motif; CATO score (0.0242); Zoonomia conservation PhyloP (6.692); DNase I hotspots (blueprint, encode, erc, erc2-DHS; multi-tissue/cell); H3 histone marks (erc2-H3-all; multi-tissue/cell); CRISPR sgRNAs Targeting ENCODE4 Regulatory Elements
		T	upstream_gene_variant		ZC3H4	Transcript	ENST00000594019.5	protein_coding_CDS_not_defined	-	-	-		891	-1	0.3744	0,1	0,1	18.84	1.94497	0	0	0	0	ZC3H4
		T	upstream_gene_variant		SAE1	Transcript	ENST00000594144.5	protein_coding	-	-	-		154	1	0.3744	0,1	0,1	18.84	1.94497	-	-	-	-	-
		T	upstream_gene_variant		SAE1	Transcript	ENST00000594526.5	protein_coding	-	-	-		321	1	0.3744	0,1	0,1	18.84	1.94497	-	-	-	-	-
		T	upstream_gene_variant		ZC3H4	Transcript	ENST00000597069.1	protein_coding_CDS_not_defined	-	-	-		873	-1	0.3744	0,1	0,1	18.84	1.94497	0	0	0	0	ZC3H4
		T	regulatory_region_variant		-	RegulatoryFeature	ENSR00000110500	promoter	-	-	-		-	-	0.3744	0,1	0,1	18.84	1.94497	-	-	-	-	-
rs869400	3:186108951-186108951	G	5_prime_UTR_variant	MODIFIER	ETV5	Transcript	ENST00000306376.10	protein_coding	1/13	-	ENST00000306376.10:c.-86A>C	rs869400, COSV60500532	-	-1	0.8381	0,1	1,1	16.76	1.65942	0	0	0	0	ETV5	9	GTEx cis-eQTL (ETV5: Spleen); eQTLGen blood cis-eQTL; ABC (ETV5: multi-tissue/cell); CATO score (0.0161); Zoonomia conservation PhyloP (1.535); DNase I hotspots (blueprint, encode, erc, erc2-DHS; multi-tissue/cell); H3 histone marks (erc2-H3-all; multi-tissue/cell)
		G	upstream_gene_variant		ETV5	Transcript	ENST00000413301.5	protein_coding	-	-	-		22	-1	0.8381	0,1	1,1	16.76	1.65942	0	0	0	0	ETV5
		G	5_prime_UTR_variant		ETV5	Transcript	ENST00000421809.5	protein_coding	1/7	-	ENST00000421809.5:c.-86A>C		-	-1	0.8381	0,1	1,1	16.76	1.65942	0	0	0	0	ETV5
		G	upstream_gene_variant		ETV5	Transcript	ENST00000422039.1	protein_coding	-	-	-		401	-1	0.8381	0,1	1,1	16.76	1.65942	0	0	0	0	ETV5
		G	upstream_gene_variant		ETV5	Transcript	ENST00000434744.5	protein_coding	-	-	-		276	-1	0.8381	0,1	1,1	16.76	1.65942	0	0	0	0	ETV5
		G	intron_variant		ETV5	Transcript	ENST00000440773.5	protein_coding	-	1/6	ENST00000440773.5:c.-75+1318A>C		-	-1	0.8381	0,1	1,1	16.76	1.65942	0	0	0	0	ETV5
		G	intron_variant, non_coding_transcript_variant		DGKG	Transcript	ENST00000447054.5	protein_coding_CDS_not_defined	-	2/3	ENST00000447054.5:n.132-3009A>C		-	-1	0.8381	0,1	1,1	16.76	1.65942	-	-	-	-	-
		G	upstream_gene_variant		ETV5	Transcript	ENST00000472868.6	protein_coding_CDS_not_defined	-	-	-		3009	-1	0.8381	0,1	1,1	16.76	1.65942	0	0	0	0	ETV5
		G	upstream_gene_variant		ETV5	Transcript	ENST00000475484.1	retained_intron	-	-	-		3461	-1	0.8381	0,1	1,1	16.76	1.65942	0	0	0	0	ETV5
		G	non_coding_transcript_exon_variant		ETV5	Transcript	ENST00000476890.1	protein_coding_CDS_not_defined	1/6	-	ENST00000476890.1:n.131A>C		-	-1	0.8381	0,1	1,1	16.76	1.65942	0	0	0	0	ETV5
		G	upstream_gene_variant		ETV5	Transcript	ENST00000495808.1	retained_intron	-	-	-		3227	-1	0.8381	0,1	1,1	16.76	1.65942	0	0	0	0	ETV5
		G	regulatory_region_variant		-	RegulatoryFeature	ENSR00000163155	promoter	-	-	-		-	-	0.8381	0,1	1,1	16.76	1.65942	-	-	-	-	-
rs2307111	5:75707853-75707853	C	downstream_gene_variant	MODIFIER	RNU6-680P	Transcript	ENST00000384603.1	snRNA	-	-	-	rs2307111, CM1617595, COSV65974014	1642	-1	0.6156	0,1,1	1,1,1	11.93	1.02439	-	-	-	-	-	7	GTEx cis-eQTL (POLK: Brain_Cerebella; POC5, GCNT4, ANKDD1B: multi-tissue); eQTLGen blood cis-eQTL; CATO score (0.0134); Zoonomia conservation PhyloP (3.083); H3 histone marks (erc2-H3-all; multi-tissue/cell)
		C	missense_variant	MODERATE	POC5	Transcript	ENST00000428202.7	protein_coding	3/12	-	ENST00000428202.7:c.107A>G		-	-1	0.6156	0,1,1	1,1,1	11.93	1.02439	0	0	0	0	POC5
		C	missense_variant		POC5	Transcript	ENST00000446329.6	protein_coding	2/11	-	ENST00000446329.6:c.32A>G		-	-1	0.6156	0,1,1	1,1,1	11.93	1.02439	0	0	0	0	POC5
		C	intron_variant	MODIFIER	POC5	Transcript	ENST00000502826.5	protein_coding	-	1/2	ENST00000502826.5:c.-128-2066A>G		-	-1	0.6156	0,1,1	1,1,1	11.93	1.02439	0	0	0	0	POC5
		C	5_prime_UTR_variant		POC5	Transcript	ENST00000503835.5	protein_coding	2/7	-	ENST00000503835.5:c.-245A>G		-	-1	0.6156	0,1,1	1,1,1	11.93	1.02439	0	0	0	0	POC5
		C	non_coding_transcript_exon_variant		POC5	Transcript	ENST00000504862.5	protein_coding_CDS_not_defined	2/5	-	ENST00000504862.5:n.91A>G		-	-1	0.6156	0,1,1	1,1,1	11.93	1.02439	0	0	0	0	POC5
		C	intron_variant		POC5	Transcript	ENST00000506164.5	protein_coding	-	2/3	ENST00000506164.5:c.-128-2066A>G		-	-1	0.6156	0,1,1	1,1,1	11.93	1.02439	0	0	0	0	POC5
		C	non_coding_transcript_exon_variant		POC5	Transcript	ENST00000507421.1	retained_intron	4/4	-	ENST00000507421.1:n.219A>G		-	-1	0.6156	0,1,1	1,1,1	11.93	1.02439	0	0	0	0	POC5
		C	non_coding_transcript_exon_variant		POC5	Transcript	ENST00000508467.5	retained_intron	3/4	-	ENST00000508467.5:n.246A>G		-	-1	0.6156	0,1,1	1,1,1	11.93	1.02439	0	0	0	0	POC5
		C	5_prime_UTR_variant		POC5	Transcript	ENST00000510798.5	protein_coding	2/10	-	ENST00000510798.5:c.-245A>G		-	-1	0.6156	0,1,1	1,1,1	11.93	1.02439	0	0	0	0	POC5
		C	non_coding_transcript_exon_variant		POC5	Transcript	ENST00000512125.5	retained_intron	4/5	-	ENST00000512125.5:n.310A>G		-	-1	0.6156	0,1,1	1,1,1	11.93	1.02439	0	0	0	0	POC5
		C	missense_variant	MODERATE	POC5	Transcript	ENST00000514838.6	protein_coding	3/11	-	ENST00000514838.6:c.107A>G		-	-1	0.6156	0,1,1	1,1,1	11.93	1.02439	0	0	0	0	POC5
		C	missense_variant, NMD_transcript_variant		POC5	Transcript	ENST00000515285.5	nonsense_mediated_decay	4/7	-	ENST00000515285.5:c.166A>G		-	-1	0.6156	0,1,1	1,1,1	11.93	1.02439	0	0	0	0	POC5
rs1379871	X:31836665-31836665	C	intron_variant	MODIFIER	DMD	Transcript	ENST00000357033.9	protein_coding	-	49/78	ENST00000357033.9:c.7200+53C>G	rs1379871, COSV58889286	-	-1	0.4644	0,1	1,1	18.44	1.89376	0	0	0	0	DMD	6	TF binding motif; CATO score (0.0452); Zoonomia conservation PhyloP (3.996); DNase I hotspots (encode, erc, erc2-DHS; multi-tissue/cell); H3 histone marks (erc2-H3-all; multi-tissue/cell); CRISPR sgRNAs Targeting ENCODE4 Regulatory Elements
		C	intron_variant		DMD	Transcript	ENST00000358062.7	protein_coding	-	13/40	ENST00000358062.7:c.2046+53C>G		-	-1	0.4644	0,1	1,1	18.44	1.89376	0	0	0	0	DMD
		C	intron_variant		DMD	Transcript	ENST00000359836.5	protein_coding	-	6/33	ENST00000359836.5:c.-181+53C>G		-	-1	0.4644	0,1	1,1	18.44	1.89376	0	0	0	0	DMD
		C	intron_variant		DMD	Transcript	ENST00000378677.6	protein_coding	-	49/78	ENST00000378677.6:c.7188+53C>G		-	-1	0.4644	0,1	1,1	18.44	1.89376	0	0	0	0	DMD
		C	intron_variant		DMD	Transcript	ENST00000378707.7	protein_coding	-	6/35	ENST00000378707.7:c.-181+53C>G		-	-1	0.4644	0,1	1,1	18.44	1.89376	0	0	0	0	DMD
		C	intron_variant, NMD_transcript_variant		DMD	Transcript	ENST00000471779.1	nonsense_mediated_decay	-	1/2	ENST00000471779.1:c.66+53C>G		-	-1	0.4644	0,1	1,1	18.44	1.89376	0	0	0	0	DMD
		C	intron_variant		DMD	Transcript	ENST00000474231.5	protein_coding	-	6/34	ENST00000474231.5:c.-181+53C>G		-	-1	0.4644	0,1	1,1	18.44	1.89376	0	0	0	0	DMD
		C	intron_variant		DMD	Transcript	ENST00000541735.5	protein_coding	-	6/31	ENST00000541735.5:c.-181+53C>G		-	-1	0.4644	0,1	1,1	18.44	1.89376	0	0	0	0	DMD
		C	intron_variant		DMD	Transcript	ENST00000619831.5	protein_coding	-	21/50	ENST00000619831.5:c.3168+53C>G		-	-1	0.4644	0,1	1,1	18.44	1.89376	0	0	0	0	DMD
		C	intron_variant		DMD	Transcript	ENST00000620040.5	protein_coding	-	6/32	ENST00000620040.5:c.-181+53C>G		-	-1	0.4644	0,1	1,1	18.44	1.89376	0	0	0	0	DMD
		C	intron_variant, NMD_transcript_variant		DMD	Transcript	ENST00000680961.1	nonsense_mediated_decay	-	6/32	ENST00000680961.1:c.-181+53C>G		-	-1	0.4644	0,1	1,1	18.44	1.89376	0	0	0	0	DMD
		C	intron_variant, non_coding_transcript_variant		DMD	Transcript	ENST00000681646.1	retained_intron	-	6/20	ENST00000681646.1:n.861+53C>G		-	-1	0.4644	0,1	1,1	18.44	1.89376	0	0	0	0	DMD
		C	intron_variant		DMD	Transcript	ENST00000681839.1	protein_coding	-	2/5	ENST00000681839.1:c.189+53C>G		-	-1	0.4644	0,1	1,1	18.44	1.89376	0	0	0	0	DMD
		C	intron_variant		DMD	Transcript	ENST00000682238.1	protein_coding	-	6/30	ENST00000682238.1:c.-181+53C>G		-	-1	0.4644	0,1	1,1	18.44	1.89376	0	0	0	0	DMD
		C	intron_variant, non_coding_transcript_variant		DMD	Transcript	ENST00000683117.1	retained_intron	-	6/9	ENST00000683117.1:n.861+53C>G		-	-1	0.4644	0,1	1,1	18.44	1.89376	0	0	0	0	DMD
		C	intron_variant, non_coding_transcript_variant		DMD	Transcript	ENST00000683450.1	retained_intron	-	6/15	ENST00000683450.1:n.783+53C>G		-	-1	0.4644	0,1	1,1	18.44	1.89376	0	0	0	0	DMD
		C	intron_variant, non_coding_transcript_variant		DMD	Transcript	ENST00000683851.1	retained_intron	-	6/11	ENST00000683851.1:n.861+53C>G		-	-1	0.4644	0,1	1,1	18.44	1.89376	0	0	0	0	DMD
		C	intron_variant, non_coding_transcript_variant		DMD	Transcript	ENST00000683957.1	protein_coding_CDS_not_defined	-	5/29	ENST00000683957.1:n.692+53C>G		-	-1	0.4644	0,1	1,1	18.44	1.89376	0	0	0	0	DMD
		C	intron_variant		DMD	Transcript	ENST00000684130.1	protein_coding	-	6/34	ENST00000684130.1:c.-181+53C>G		-	-1	0.4644	0,1	1,1	18.44	1.89376	0	0	0	0	DMD

[truncated: 5 more sheets: SupplData10, SupplData11, SupplData12, SupplData13, SupplData14]
